# Supplementary material for: Peripherally restricted PICK1 inhibitor mPD5 ameliorates pain behaviors in murine inflammatory and neuropathic pain models
Source: JCI Insight. 2024 Sep 17;9(20):e170976. doi: 10.1172/jci.insight.170976 (PMC11530130; doi:10.1172/jci.insight.170976)
Supplement: Supporting data values [file jciinsight-9-170976-s291.xlsx]

## Sheet: Fig 1C
		mPD5
	x-values	100 µM	400 µM	1000 µM	1500 µM
	6.001	32.136	10.7259	1.61031	1.82289		x-values	N-PEG-diDat
	6.003	31.8138	10.7181	1.6091	1.82333		6.001	0.385708
	6.006	31.5077	10.7134	1.60799	1.82406		6.004	0.386244
	6.009	31.1856	10.708	1.60688	1.82471		6.006	0.386779
	6.011	30.9278	10.7033	1.60577	1.82537		6.009	0.387225
	6.014	30.7668	10.694	1.60537	1.82654		6.012	0.386868
	6.017	30.6057	10.6824	1.60527	1.82792		6.014	0.386065
	6.019	30.4446	10.6707	1.60517	1.8293		6.017	0.385262
	6.022	30.4607	10.6591	1.60507	1.83069		6.02	0.384549
	6.025	30.5573	10.6427	1.60587	1.83098		6.022	0.384727
	6.027	30.654	10.6264	1.60678	1.8312		6.025	0.384995
	6.03	30.7506	10.6101	1.60759	1.83142		6.028	0.385262
	6.033	30.8151	10.5985	1.6084	1.83156		6.03	0.385441
	6.035	30.8795	10.6047	1.6092	1.83134		6.033	0.385084
	6.038	30.9439	10.6117	1.61001	1.8312		6.036	0.384727
	6.041	30.9439	10.6187	1.61082	1.83105		6.038	0.38437
	6.043	30.7345	10.6249	1.61112	1.83091		6.041	0.384281
	6.046	30.5251	10.6288	1.61092	1.83076		6.044	0.384638
	6.048	30.3157	10.6334	1.61072	1.83061		6.046	0.384906
	6.051	30.0902	10.6381	1.61061	1.83054		6.049	0.385173
	6.054	29.8808	10.6505	1.61021	1.82945		6.052	0.385708
	6.056	29.6714	10.666	1.60971	1.82792		6.054	0.386422
	6.059	29.4459	10.6808	1.6092	1.82639		6.057	0.387136
	6.062	29.3976	10.6963	1.6087	1.82493		6.06	0.387849
	6.064	29.4298	10.7057	1.6084	1.82391		6.062	0.387849
	6.067	29.462	10.7134	1.60809	1.82297		6.065	0.387671
	6.07	29.4942	10.722	1.60779	1.82202		6.068	0.387492
	6.072	29.6392	10.729	1.60739	1.82115		6.07	0.387403
	6.075	29.8164	10.7313	1.60648	1.82049		6.073	0.387403
	6.078	29.9774	10.7336	1.60567	1.81983		6.076	0.387492
	6.08	30.1224	10.736	1.60486	1.81918		6.078	0.387492
	6.083	30.1546	10.7453	1.60426	1.81889		6.081	0.387671
	6.086	30.203	10.7624	1.60416	1.81903		6.084	0.388117
	6.088	30.2513	10.7802	1.60406	1.81918		6.086	0.388563
	6.091	30.3157	10.7981	1.60386	1.81932		6.089	0.389009
	6.094	30.3802	10.8097	1.60376	1.81954		6.092	0.389098
	6.096	30.4607	10.8183	1.60365	1.81983		6.094	0.38892
	6.099	30.5412	10.8261	1.60355	1.82013		6.097	0.388831
	6.102	30.4768	10.8346	1.60345	1.82042		6.1	0.388652
	6.104	30.364	10.8424	1.60416	1.81969		6.102	0.389098
	6.107	30.2674	10.8494	1.60486	1.81889		6.105	0.389633
	6.11	30.1546	10.8571	1.60557	1.81809		6.108	0.390169
	6.112	30.1063	10.8633	1.60618	1.81743		6.11	0.390615
	6.115	30.0741	10.861	1.60638	1.8175		6.113	0.390525
	6.118	30.0419	10.8595	1.60648	1.8175		6.116	0.390436
	6.12	30.058	10.8571	1.60658	1.81758		6.118	0.390347
	6.123	30.2996	10.8587	1.60638	1.81787		6.121	0.390436
	6.126	30.5573	10.8641	1.60557	1.81852		6.124	0.390882
	6.128	30.8151	10.8695	1.60476	1.81918		6.126	0.391239
	6.131	30.8634	10.875	1.60406	1.81983		6.129	0.391685
	6.134	30.6379	10.8804	1.60335	1.82034		6.132	0.391596
	6.136	30.4124	10.8843	1.60265	1.82085		6.134	0.391239
	6.139	30.1869	10.889	1.60194	1.82136		6.137	0.390882
	6.142	30.2835	10.8929	1.60133	1.82187		6.14	0.390525
	6.144	30.5412	10.9076	1.60133	1.82289		6.142	0.391239
	6.147	30.799	10.9224	1.60154	1.82391		6.145	0.392042
	6.15	31.0567	10.9379	1.60174	1.82501		6.148	0.392934
	6.152	31.0889	10.9511	1.60184	1.82573		6.15	0.393647
	6.155	31.0728	10.9503	1.60184	1.82464		6.153	0.393112
	6.158	31.0567	10.9496	1.60174	1.82355		6.156	0.392666
	6.16	31.0406	10.9488	1.60174	1.82246		6.158	0.392131
	6.163	30.9601	10.941	1.60144	1.82173		6.161	0.391774
	6.166	30.8795	10.9193	1.60073	1.82158		6.164	0.391953
	6.168	30.7829	10.8983	1.59992	1.82136		6.166	0.392042
	6.171	30.6862	10.8765	1.59922	1.82122		6.169	0.392131
	6.174	30.5735	10.8664	1.59851	1.82122		6.172	0.391507
	6.176	30.4607	10.8633	1.5978	1.82136		6.174	0.390436
	6.179	30.3479	10.8595	1.5972	1.82158		6.177	0.389277
	6.182	30.2674	10.8563	1.59649	1.82173		6.18	0.388206
	6.184	30.1869	10.8369	1.5969	1.82136		6.182	0.38776
	6.187	30.1063	10.8152	1.5974	1.82093		6.185	0.387492
	6.19	30.0419	10.7934	1.59801	1.82042		6.188	0.387225
	6.192	30.1385	10.7763	1.59871	1.82013		6.19	0.386868
	6.195	30.2835	10.7888	1.60043	1.82049		6.193	0.385976
	6.198	30.4124	10.8004	1.60214	1.82093		6.196	0.384995
	6.2	30.5573	10.8128	1.60386	1.82129		6.198	0.384103
	6.203	30.7506	10.8206	1.60547	1.82136		6.201	0.383389
	6.206	30.9439	10.8206	1.60688	1.82064		6.204	0.383122
	6.208	31.1372	10.8206	1.60829	1.81991		6.206	0.382854
	6.211	31.2178	10.8206	1.60971	1.81925		6.209	0.382497
	6.214	31.1372	10.8152	1.60971	1.81867		6.212	0.381516
	6.216	31.0567	10.8051	1.609	1.81823		6.214	0.38
	6.219	30.9762	10.7958	1.60819	1.81772		6.217	0.378483
	6.222	30.8795	10.7864	1.60739	1.81729		6.22	0.376967
	6.224	30.799	10.7794	1.60688	1.81743		6.222	0.375985
	6.227	30.7023	10.7732	1.60648	1.81772		6.225	0.375093
	6.23	30.6218	10.7662	1.60608	1.81801		6.228	0.374201
	6.232	30.4446	10.76	1.60547	1.8183		6.23	0.373488
	6.235	30.2674	10.7515	1.60406	1.81903		6.233	0.375004
	6.238	30.0902	10.7429	1.60255	1.81983		6.236	0.376431
	6.24	29.9291	10.7344	1.60103	1.82056		6.238	0.377859
	6.243	29.8969	10.729	1.59992	1.82136		6.241	0.379108
	6.246	29.8808	10.7282	1.59972	1.82217		6.244	0.38
	6.248	29.8647	10.7266	1.59952	1.82297		6.246	0.380892
	6.251	29.8808	10.7259	1.59932	1.82377		6.249	0.381784
	6.254	29.9774	10.722	1.59901	1.82435		6.252	0.383032
	6.256	30.0741	10.7165	1.59861	1.82486		6.254	0.384549
	6.259	30.1707	10.7103	1.59821	1.82544		6.257	0.386154
	6.262	30.1546	10.7041	1.59791	1.82595		6.26	0.387671
	6.264	30.0741	10.7095	1.59831	1.82617		6.262	0.388117
	6.267	29.9936	10.7181	1.59891	1.82639		6.265	0.388385
	6.27	29.913	10.7259	1.59952	1.82661		6.268	0.388652
	6.272	29.9936	10.7328	1.60002	1.82675		6.27	0.388831
	6.275	30.0902	10.736	1.59932	1.82675		6.273	0.388028
	6.278	30.1869	10.7383	1.59871	1.82668		6.275	0.387136
	6.28	30.2835	10.7414	1.59801	1.82668		6.278	0.386333
	6.283	30.2996	10.7484	1.5976	1.82683		6.281	0.385619
	6.286	30.2996	10.7631	1.5977	1.82719		6.283	0.385262
	6.288	30.3157	10.7787	1.59791	1.82756		6.286	0.384995
	6.291	30.364	10.7942	1.59811	1.82799		6.289	0.384727
	6.294	30.509	10.7989	1.59881	1.82814		6.291	0.384281
	6.296	30.654	10.7965	1.59992	1.82814		6.294	0.383657
	6.299	30.799	10.7942	1.60093	1.82821		6.297	0.383122
	6.302	30.8795	10.7919	1.60204	1.82821		6.299	0.382586
	6.304	30.9278	10.7732	1.60123	1.82843		6.302	0.382676
	6.307	30.9601	10.7523	1.60002	1.82872		6.305	0.382943
	6.31	31.0084	10.7313	1.59881	1.82901		6.307	0.383122
	6.312	30.9762	10.7103	1.5977	1.82938		6.31	0.383389
	6.315	30.9439	10.6994	1.5975	1.83032		6.313	0.382943
	6.318	30.8956	10.6878	1.5974	1.83127		6.315	0.382497
	6.32	30.8473	10.6769	1.5972	1.83222		6.318	0.382051
	6.323	30.654	10.6684	1.5968	1.83295		6.321	0.381694
	6.326	30.4607	10.6676	1.59569	1.83309		6.323	0.381605
	6.328	30.2674	10.666	1.59458	1.83331		6.326	0.381427
	6.331	30.1385	10.6645	1.59357	1.83346		6.329	0.381248
	6.334	30.1063	10.6723	1.59306	1.83418		6.331	0.381248
	6.336	30.0902	10.6878	1.59306	1.83542		6.334	0.381516
	6.339	30.0741	10.7033	1.59316	1.83666		6.337	0.381694
	6.342	30.0741	10.7189	1.59316	1.8379		6.339	0.381873
	6.344	30.1063	10.7367	1.59347	1.83761		6.342	0.382854
	6.347	30.1385	10.7554	1.59387	1.83695		6.345	0.384014
	6.35	30.1707	10.774	1.59417	1.8363		6.347	0.385173
	6.352	30.0902	10.7919	1.59458	1.83564		6.35	0.386244
	6.355	30.0097	10.7919	1.59518	1.83462		6.353	0.385352
	6.358	29.9291	10.7919	1.59589	1.83353		6.355	0.384549
	6.36	29.8486	10.7919	1.59649	1.83244		6.358	0.383657
	6.363	29.8486	10.7919	1.597	1.83134		6.361	0.382497
	6.366	29.8647	10.7927	1.5974	1.83018		6.363	0.380356
	6.368	29.8647	10.7934	1.5978	1.82901		6.366	0.378305
	6.371	29.8647	10.7942	1.59811	1.82785		6.369	0.376253
	6.374	29.8647	10.7888	1.59871	1.82639		6.371	0.373309
	6.376	29.8647	10.7787	1.59952	1.82457		6.374	0.369563
	6.379	29.8647	10.7686	1.60033	1.82275		6.377	0.365727
	6.382	30.0097	10.7585	1.60103	1.82093		6.379	0.361981
	6.384	30.2352	10.746	1.60133	1.82013		6.382	0.360286
	6.387	30.4768	10.7336	1.60144	1.81962		6.385	0.359216
	6.39	30.7184	10.7212	1.60154	1.81903		6.387	0.358234
	6.392	30.9278	10.7095	1.60164	1.81852		6.39	0.357164
	6.395	31.1534	10.708	1.60174	1.81867		6.393	0.35877
	6.398	31.3628	10.7064	1.60184	1.81881		6.395	0.360286
	6.4	31.5883	10.7049	1.60194	1.81896		6.398	0.361892
	6.403	31.701	10.7041	1.60194	1.81903		6.401	0.363319
	6.406	31.8299	10.7041	1.60144	1.81903		6.403	0.364568
	6.408	31.9427	10.7041	1.60093	1.81911		6.406	0.365816
	6.411	32.0554	10.7041	1.60043	1.81911		6.409	0.366976
	6.414	32.1682	10.7103	1.60023	1.81969		6.411	0.367333
	6.416	32.2809	10.7212	1.60012	1.82085		6.414	0.366887
	6.419	32.3937	10.7321	1.60012	1.82202		6.417	0.366441
	6.422	32.4742	10.7437	1.60002	1.82311		6.419	0.365995
	6.424	32.5226	10.7499	1.59962	1.82384		6.422	0.366976
	6.427	32.5709	10.7546	1.59901	1.82435		6.425	0.368314
	6.43	32.6192	10.76	1.59851	1.82486		6.427	0.369652
	6.432	32.7481	10.7647	1.59791	1.82537		6.43	0.371079
	6.435	32.893	10.7655	1.59801	1.82588		6.433	0.371169
	6.438	33.0541	10.7662	1.59821	1.82639		6.435	0.371258
	6.44	33.1669	10.7662	1.59831	1.8269		6.438	0.371258
	6.443	32.9736	10.7655	1.59841	1.82712		6.441	0.371615
	6.446	32.7964	10.7593	1.59841	1.82668		6.443	0.372596
	6.448	32.6031	10.7538	1.59841	1.82624		6.446	0.373488
	6.451	32.5064	10.7476	1.59841	1.82581		6.449	0.374469
	6.454	32.6353	10.7492	1.59912	1.82566		6.451	0.374826
	6.456	32.7642	10.7569	1.60063	1.82573		6.454	0.374558
	6.459	32.893	10.7655	1.60214	1.82588		6.457	0.374201
	6.461	32.9575	10.774	1.60355	1.82603		6.459	0.373934
	6.464	32.9897	10.7771	1.60446	1.82639		6.462	0.372417
	6.467	33.0219	10.7787	1.60507	1.82683		6.465	0.370544
	6.469	33.0541	10.7802	1.60567	1.82734		6.467	0.368582
	6.472	33.2635	10.7818	1.60628	1.82777		6.47	0.366619
	6.475	33.5374	10.7826	1.60597	1.8277		6.473	0.366262
	6.477	33.7951	10.7833	1.60567	1.82756		6.475	0.365816
	6.48	34.0528	10.7833	1.60537	1.82748		6.478	0.36546
	6.483	34.1334	10.7818	1.60486	1.82726		6.481	0.365281
	6.485	34.2139	10.774	1.60376	1.82668		6.483	0.365995
	6.488	34.2945	10.7662	1.60265	1.82603		6.486	0.366798
	6.491	34.375	10.7577	1.60164	1.82544		6.489	0.367511
	6.493	34.5039	10.7515	1.60023	1.82486		6.491	0.368849
	6.496	34.6327	10.7476	1.59851	1.82435		6.494	0.370723
	6.499	34.7616	10.7437	1.5968	1.82377		6.497	0.372507
	6.501	34.6649	10.7391	1.59508	1.82326		6.499	0.37438
	6.504	34.4233	10.7422	1.59407	1.82231		6.502	0.377145
	6.507	34.1656	10.7476	1.59327	1.82122		6.505	0.380267
	6.509	33.9079	10.753	1.59246	1.82005		6.507	0.383389
	6.512	33.8112	10.7585	1.59165	1.81896		6.51	0.386511
	6.515	33.7629	10.7639	1.59236	1.81889		6.513	0.387849
	6.517	33.7146	10.7686	1.59306	1.81889		6.515	0.389187
	6.52	33.6501	10.774	1.59377	1.81881		6.518	0.390436
	6.523	33.3763	10.7763	1.59468	1.8186		6.521	0.391507
	6.525	33.1186	10.7678	1.59579	1.8178		6.523	0.391685
	6.528	32.8447	10.7593	1.597	1.81699		6.526	0.391863
	6.531	32.5387	10.7515	1.59811	1.81619		6.529	0.391953
	6.533	32.1843	10.7429	1.59881	1.81561		6.531	0.391863
	6.536	31.8138	10.7352	1.59891	1.81532		6.534	0.391417
	6.539	31.4433	10.7274	1.59901	1.81503		6.537	0.391061
	6.541	31.3305	10.7196	1.59912	1.81474		6.539	0.390615
	6.544	31.395	10.7088	1.59932	1.8151		6.542	0.391061
	6.547	31.4755	10.6971	1.59952	1.81576		6.545	0.391863
	6.549	31.5561	10.6855	1.59972	1.81641		6.547	0.392666
	6.552	31.6688	10.6738	1.59992	1.81707		6.55	0.393469
	6.555	31.7816	10.6754	1.59922	1.81729		6.553	0.393469
	6.557	31.8943	10.6777	1.59851	1.8175		6.555	0.39338
	6.56	32.0232	10.68	1.5978	1.81772		6.558	0.39338
	6.563	32.3131	10.6839	1.5974	1.81801		6.561	0.39338
	6.565	32.6031	10.6901	1.5977	1.81889		6.563	0.393647
	6.568	32.9091	10.6963	1.59791	1.81976		6.566	0.394004
	6.571	33.183	10.7026	1.59821	1.82064		6.568	0.394272
	6.573	33.3924	10.7095	1.59912	1.82115		6.571	0.393826
	6.576	33.6179	10.7181	1.60053	1.82129		6.574	0.392399
	6.579	33.8434	10.7259	1.60194	1.82144		6.576	0.390971
	6.581	33.9079	10.7344	1.60345	1.82158		6.579	0.389544
	6.584	33.8595	10.7499	1.60476	1.8218		6.582	0.388652
	6.587	33.8112	10.7694	1.60608	1.82202		6.584	0.388117
	6.589	33.7629	10.788	1.60739	1.82217		6.587	0.387492
	6.592	33.5374	10.8074	1.6087	1.82238		6.59	0.386868
	6.595	33.2474	10.8198	1.60799	1.8226		6.592	0.386333
	6.597	32.9736	10.8323	1.60708	1.82275		6.595	0.385798
	6.6	32.6836	10.8447	1.60628	1.82297		6.598	0.385173
	6.603	32.2809	10.8556	1.60547	1.82326		6.6	0.384549
	6.605	31.8782	10.8602	1.60476	1.82391		6.603	0.3833
	6.608	31.4755	10.8641	1.60416	1.82457		6.606	0.382051
	6.611	31.1211	10.8688	1.60355	1.82522		6.608	0.380802
	6.613	30.9117	10.8703	1.60365	1.82603		6.611	0.379821
	6.616	30.7184	10.868	1.60476	1.8269		6.614	0.379286
	6.619	30.509	10.8657	1.60587	1.82785		6.616	0.378751
	6.621	30.3802	10.8633	1.60698	1.82879		6.619	0.378216
	6.624	30.3318	10.8563	1.60789	1.8293		6.622	0.377591
	6.627	30.2835	10.847	1.6088	1.82967		6.624	0.376967
	6.629	30.2352	10.8385	1.60971	1.82996		6.627	0.376342
	6.632	30.2674	10.8292	1.61061	1.83032		6.63	0.375718
	6.635	30.3318	10.8229	1.61092	1.82938		6.632	0.375539
	6.637	30.3802	10.8167	1.61112	1.82836		6.635	0.375361
	6.64	30.4446	10.8105	1.61122	1.82734		6.638	0.375272
	6.643	30.2835	10.8043	1.61102	1.82624		6.64	0.375183
	6.645	30.1224	10.7989	1.6085	1.82515		6.643	0.375361
	6.648	29.9613	10.7942	1.60608	1.82406		6.646	0.37545
	6.651	29.8486	10.7888	1.60365	1.82297		6.648	0.375539
	6.653	29.8647	10.7849	1.60103	1.8218		6.651	0.37545
	6.656	29.8808	10.7826	1.59811	1.82071		6.654	0.375004
	6.659	29.8969	10.781	1.59518	1.81962		6.656	0.374558
	6.661	30.0097	10.7787	1.59226	1.81845		6.659	0.374112
	6.664	30.2191	10.7763	1.58984	1.81787		6.662	0.374647
	6.667	30.4285	10.774	1.58772	1.81758		6.664	0.375718
	6.669	30.6379	10.7717	1.5856	1.81729		6.667	0.376788
	6.672	30.8151	10.7694	1.58348	1.81699		6.67	0.377948
	6.675	30.9923	10.7678	1.58449	1.81699		6.672	0.378483
	6.677	31.1695	10.7655	1.5858	1.81692		6.675	0.378929
	6.68	31.3466	10.7631	1.58721	1.81692		6.678	0.379375
	6.683	31.9749	10.7624	1.58852	1.81699		6.68	0.379732
	6.685	32.6031	10.7686	1.58943	1.81758		6.683	0.379018
	6.688	33.2313	10.774	1.59044	1.81816		6.686	0.378216
	6.691	33.7307	10.7802	1.59145	1.81874		6.688	0.377502
	6.693	33.8434	10.7841	1.59266	1.81925		6.691	0.377145
	6.696	33.9723	10.7864	1.59407	1.81962		6.694	0.377413
	6.699	34.0851	10.788	1.59548	1.82005		6.696	0.377591
	6.701	34.1817	10.7903	1.5969	1.82042		6.699	0.377859
	6.704	34.23	10.7942	1.5971	1.82085		6.702	0.377145
	6.707	34.2945	10.7996	1.59669	1.82122		6.704	0.375896
	6.709	34.3428	10.8051	1.59619	1.82166		6.707	0.374737
	6.712	34.375	10.8097	1.59569	1.82202		6.71	0.373488
	6.715	34.3911	10.8144	1.59458	1.82122		6.712	0.374112
	6.717	34.4072	10.8183	1.59337	1.82027		6.715	0.375004
	6.72	34.4233	10.8222	1.59216	1.81932		6.718	0.375985
	6.723	34.2945	10.8261	1.59105	1.81845		6.72	0.376788
	6.725	34.1495	10.8245	1.59095	1.8178		6.723	0.376699
	6.728	34.0206	10.8237	1.59084	1.81714		6.726	0.37661
	6.731	33.9562	10.8222	1.59074	1.81648		6.728	0.37661
	6.733	34.1334	10.8222	1.59115	1.81561		6.731	0.376075
	6.736	34.3106	10.8245	1.59236	1.81437		6.734	0.374915
	6.739	34.4878	10.8268	1.59357	1.81321		6.736	0.373755
	6.741	34.6005	10.8292	1.59478	1.81197		6.739	0.372596
	6.744	34.6488	10.8323	1.59609	1.81139		6.742	0.37322
	6.747	34.6972	10.8354	1.5976	1.81109		6.744	0.374915
	6.749	34.7455	10.8385	1.59912	1.8108		6.747	0.37661
	6.752	34.8099	10.8416	1.60053	1.81051		6.75	0.378305
	6.755	34.8905	10.8455	1.60123	1.80971		6.752	0.379464
	6.757	34.9549	10.8509	1.60174	1.80876		6.755	0.380535
	6.76	35.0354	10.8556	1.60224	1.80782		6.758	0.381516
	6.763	34.8905	10.8595	1.60265	1.80694		6.76	0.382586
	6.765	34.7455	10.8618	1.60214	1.80629		6.763	0.383478
	6.768	34.6005	10.8641	1.60164	1.80563		6.766	0.38446
	6.771	34.5039	10.8657	1.60103	1.80505		6.768	0.385352
	6.773	34.5844	10.8649	1.60023	1.80425		6.771	0.385976
	6.776	34.6488	10.8587	1.59871	1.80315		6.774	0.385887
	6.779	34.7294	10.8532	1.5972	1.80214		6.776	0.385798
	6.781	34.6488	10.847	1.59579	1.80112		6.779	0.385708
	6.784	34.4233	10.8416	1.59478	1.79973		6.782	0.384638
	6.787	34.1817	10.8377	1.59407	1.7982		6.784	0.382854
	6.789	33.9401	10.833	1.59347	1.79675		6.787	0.380981
	6.792	33.9079	10.8284	1.59276	1.79522		6.79	0.379197
	6.795	33.9401	10.8315	1.59296	1.79565		6.792	0.379197
	6.797	33.9884	10.8354	1.59316	1.79638		6.795	0.379554
	6.8	34.0206	10.8393	1.59347	1.79711		6.798	0.37991
	6.803	34.1173	10.8447	1.59377	1.79784		6.8	0.380267
	6.805	34.1978	10.8595	1.59407	1.79864		6.803	0.38107
	6.808	34.2945	10.8742	1.59437	1.79944		6.806	0.381873
	6.811	34.3589	10.889	1.59468	1.80024		6.808	0.382676
	6.813	34.2784	10.9014	1.59579	1.80104		6.811	0.383746
	6.816	34.1817	10.9107	1.59841	1.80177		6.814	0.38553
	6.819	34.1012	10.9193	1.60093	1.8025		6.816	0.387225
	6.821	33.9079	10.9278	1.60355	1.80323		6.819	0.38892
	6.824	33.5857	10.9371	1.60486	1.80315		6.822	0.390436
	6.827	33.2635	10.9472	1.60527	1.80257		6.824	0.391774
	6.829	32.9414	10.9565	1.60577	1.80199		6.827	0.393201
	6.832	32.5709	10.9659	1.60618	1.80133		6.83	0.394539
	6.835	32.1682	10.9651	1.60628	1.80119		6.832	0.393291
	6.837	31.7655	10.962	1.60628	1.80112		6.835	0.391417
	6.84	31.3628	10.9589	1.60638	1.80097		6.838	0.389544
	6.843	31.1534	10.9565	1.60628	1.80097		6.84	0.387849
	6.845	30.9439	10.9527	1.60557	1.80133		6.843	0.38776
	6.848	30.7345	10.9488	1.60476	1.80177		6.846	0.38776
	6.851	30.6057	10.9449	1.60406	1.80214		6.848	0.387671
	6.853	30.7345	10.9433	1.60295	1.80257		6.851	0.387671
	6.856	30.8795	10.9449	1.60133	1.80294		6.854	0.387582
	6.859	31.0084	10.9464	1.59962	1.8033		6.856	0.387492
	6.861	31.2178	10.948	1.59801	1.80374		6.859	0.387314
	6.864	31.4916	10.9387	1.5978	1.80308		6.861	0.387314
	6.867	31.7816	10.9216	1.59861	1.8017		6.864	0.387225
	6.869	32.0715	10.9053	1.59942	1.80039		6.867	0.387225
	6.872	32.1843	10.8882	1.60033	1.799		6.869	0.387136
	6.875	32.2165	10.8874	1.60275	1.79857		6.872	0.387671
	6.877	32.2487	10.8905	1.60567	1.79827		6.875	0.388295
	6.88	32.297	10.8936	1.6085	1.79798		6.877	0.389009
	6.882	32.2648	10.8975	1.61132	1.79776		6.88	0.389633
	6.885	32.2165	10.9029	1.61404	1.7974		6.883	0.389009
	6.888	32.1843	10.9084	1.61687	1.79696		6.885	0.388385
	6.89	32.1521	10.9146	1.61959	1.7966		6.888	0.387849
	6.893	32.1037	10.9231	1.62171	1.79675		6.891	0.387849
	6.896	32.0554	10.9363	1.62231	1.79784		6.893	0.389366
	6.898	32.0232	10.9503	1.62292	1.79893		6.896	0.390882
	6.901	31.9588	10.9635	1.62342	1.80002		6.899	0.392309
	6.904	31.9104	10.9775	1.62423	1.80068		6.901	0.39338
	6.906	31.846	10.9899	1.62514	1.80104		6.904	0.394004
	6.909	31.7816	11.0031	1.62605	1.80133		6.907	0.394629
	6.912	31.7977	11.0164	1.62695	1.8017		6.909	0.395253
	6.914	31.846	11.021	1.62554	1.80068		6.912	0.394361
	6.917	31.9104	11.0241	1.62352	1.79929		6.915	0.393201
	6.92	31.9588	11.0272	1.62151	1.79791		6.917	0.392042
	6.922	31.991	11.0296	1.61959	1.7966		6.92	0.390882
	6.925	32.0232	11.0226	1.6201	1.79675		6.923	0.390169
	6.928	32.0393	11.0156	1.6205	1.79682		6.925	0.389544
	6.93	32.0554	11.0086	1.621	1.79696		6.928	0.388831
	6.933	31.9749	11.0039	1.62141	1.79682		6.931	0.387938
	6.936	31.9104	11.0024	1.62161	1.79624		6.933	0.386511
	6.938	31.8299	11.0016	1.62181	1.79565		6.936	0.384995
	6.941	31.7332	11.0008	1.62201	1.79507		6.939	0.383568
	6.944	31.6366	10.9993	1.62151	1.79514		6.941	0.3833
	6.946	31.5399	10.9977	1.6203	1.79573		6.944	0.384192
	6.949	31.4433	10.9962	1.61909	1.79631		6.947	0.385173
	6.952	31.2983	10.9946	1.61788	1.79689		6.949	0.386065
	6.954	31.105	10.9853	1.61677	1.79726		6.952	0.387314
	6.957	30.9278	10.9736	1.61556	1.79747		6.955	0.388563
	6.96	30.7506	10.962	1.61445	1.79776		6.957	0.389901
	6.962	30.7345	10.9503	1.61324	1.79798		6.96	0.391239
	6.965	30.7184	10.9519	1.61182	1.79827		6.963	0.391953
	6.968	30.7023	10.9534	1.61031	1.79857		6.965	0.392577
	6.97	30.6862	10.955	1.6088	1.79886		6.968	0.393291
	6.973	30.5896	10.9565	1.60729	1.79893		6.971	0.393558
	6.976	30.4929	10.9581	1.60557	1.79849		6.973	0.392845
	6.978	30.3963	10.9596	1.60396	1.79813		6.976	0.39222
	6.981	30.3318	10.9604	1.60224	1.79769		6.979	0.391507
	6.984	30.3157	10.9643	1.60174	1.79762		6.981	0.390079
	6.986	30.3157	10.9713	1.60224	1.79791		6.984	0.387938
	6.989	30.2996	10.9775	1.60275	1.79813		6.987	0.385798
	6.992	30.3479	10.9837	1.60335	1.79842		6.989	0.383657
	6.994	30.4124	10.983	1.60396	1.79871		6.992	0.381962
	6.997	30.4768	10.9806	1.60466	1.799		6.995	0.380446
	7	30.5412	10.9775	1.60537	1.79929		6.997	0.378929
	7.002	30.8151	10.9752	1.60597	1.79959		7	0.377413
	7.005	31.1211	10.9806	1.60769	1.79959		7.003	0.377413
	7.008	31.4272	10.9853	1.6093	1.79966		7.005	0.377413
	7.01	31.701	10.9899	1.61102	1.79966		7.008	0.377413
	7.013	31.7655	10.993	1.61223	1.79973		7.011	0.377859
	7.016	31.846	10.9892	1.61243	1.80002		7.013	0.379821
	7.018	31.9104	10.9853	1.61263	1.80031		7.016	0.381694
	7.021	31.9427	10.9806	1.61273	1.80061		7.019	0.383657
	7.024	31.9265	10.9798	1.61243	1.80053		7.021	0.385262
	7.026	31.8943	10.9806	1.61162	1.80002		7.024	0.386422
	7.029	31.8782	10.9822	1.61092	1.79959		7.027	0.387582
	7.032	31.8621	10.9837	1.61011	1.79915		7.029	0.388741
	7.034	31.8621	10.9899	1.6091	1.79878		7.032	0.389098
	7.037	31.8621	10.9977	1.60799	1.79842		7.035	0.389009
	7.04	31.8621	11.0055	1.60698	1.79806		7.037	0.389009
	7.042	31.8621	11.0132	1.60587	1.79776		7.04	0.38892
	7.045	31.846	11.0272	1.60638	1.79704		7.043	0.388474
	7.048	31.846	11.0412	1.60688	1.79631		7.045	0.387938
	7.05	31.8943	11.0552	1.60729	1.79558		7.048	0.387492
	7.053	32.2004	11.0661	1.60799	1.795		7.051	0.387136
	7.056	32.5226	11.0699	1.6092	1.79456		7.053	0.387046
	7.058	32.8286	11.0738	1.61031	1.7942		7.056	0.387046
	7.061	33.0702	11.0777	1.61152	1.79383		7.059	0.386957
	7.064	33.183	11.0777	1.61263	1.79354		7.061	0.387314
	7.066	33.2957	11.0723	1.61374	1.79332		7.064	0.388206
	7.069	33.4085	11.0676	1.61475	1.79318		7.067	0.389009
	7.072	33.489	11.063	1.61576	1.79303		7.069	0.389812
	7.074	33.5213	11.056	1.61636	1.79325		7.072	0.388741
	7.077	33.5696	11.049	1.61677	1.79369		7.075	0.386868
	7.08	33.6179	11.042	1.61727	1.79405		7.077	0.384995
	7.082	33.489	11.035	1.61767	1.79449		7.08	0.383122
	7.085	33.3441	11.0397	1.61687	1.7939		7.083	0.381694
	7.088	33.1991	11.0443	1.61596	1.79325		7.085	0.380356
	7.09	33.038	11.049	1.61515	1.79267		7.088	0.378929
	7.093	32.8125	11.0529	1.61445	1.79172		7.091	0.377859
	7.096	32.5709	11.0575	1.61465	1.78983		7.093	0.378126
	7.098	32.3454	11.0622	1.61475	1.788		7.096	0.378305
	7.101	32.136	11.0661	1.61485	1.78611		7.099	0.378483
	7.104	31.9749	11.0715	1.61435	1.78473		7.101	0.378662
	7.106	31.8138	11.0769	1.61324	1.78378		7.104	0.379018
	7.109	31.6527	11.0831	1.61213	1.78291		7.107	0.379286
	7.112	31.6044	11.0894	1.61092	1.78196		7.109	0.379554
	7.114	31.6366	11.0909	1.60971	1.7821		7.112	0.382586
	7.117	31.6849	11.0901	1.6085	1.78269		7.115	0.38669
	7.12	31.7171	11.0901	1.60729	1.7832		7.117	0.390793
	7.122	31.7655	11.0894	1.60608	1.78378		7.12	0.394985
	7.125	31.8299	11.0855	1.60527	1.78502		7.123	0.395521
	7.128	31.8943	11.0808	1.60456	1.78633		7.125	0.395788
	7.13	31.991	11.0769	1.60376	1.78757		7.128	0.396145
	7.133	32.3937	11.0746	1.60335	1.78888		7.131	0.396502
	7.136	32.7964	11.0785	1.60436	1.79012		7.133	0.397037
	7.138	33.1991	11.0831	1.60537	1.79136		7.136	0.397483
	7.141	33.5374	11.087	1.60648	1.79259		7.139	0.398018
	7.144	33.7468	11.0839	1.60749	1.79361		7.141	0.398643
	7.146	33.9562	11.0715	1.6086	1.79449		7.144	0.399624
	7.149	34.1656	11.0591	1.60961	1.79536		7.146	0.400516
	7.152	34.3589	11.0474	1.61072	1.79624		7.149	0.401408
	7.154	34.5361	11.0474	1.61182	1.79645		7.152	0.401051
	7.157	34.7294	11.0536	1.61304	1.79653		7.154	0.400159
	7.16	34.9066	11.0591	1.61425	1.79653		7.157	0.399356
	7.162	34.9066	11.0653	1.61535	1.7966		7.16	0.398464
	7.165	34.8582	11.0707	1.61586	1.79704		7.162	0.398732
	7.168	34.8099	11.0769	1.61636	1.79747		7.165	0.399178
	7.17	34.7616	11.0824	1.61677	1.79791		7.168	0.399624
	7.173	34.5844	11.0894	1.61667	1.79835		7.17	0.399713
	7.176	34.4072	11.0995	1.61394	1.79849		7.173	0.398197
	7.178	34.23	11.1096	1.61122	1.79871		7.176	0.396591
	7.181	34.1495	11.1204	1.6086	1.79893		7.178	0.395075
	7.184	34.2784	11.122	1.60688	1.79886		7.181	0.393023
	7.186	34.3911	11.1134	1.60638	1.79864		7.184	0.390436
	7.189	34.5039	11.1049	1.60587	1.79835		7.186	0.38776
	7.192	34.6005	11.0964	1.60537	1.79806		7.189	0.385084
	7.194	34.6811	11.0956	1.60537	1.79769		7.192	0.383211
	7.197	34.7777	11.0971	1.60557	1.79733		7.194	0.381694
	7.2	34.8582	11.0987	1.60577	1.79696		7.197	0.380178
	7.202	34.9066	11.101	1.60597	1.7966		7.2	0.378572
	7.205	34.9549	11.0979	1.60769	1.79616		7.202	0.377234
	7.208	35.0032	11.094	1.6095	1.7958		7.205	0.375896
	7.21	35.0354	11.0909	1.61132	1.79536		7.208	0.374558
	7.213	34.9227	11.0886	1.61304	1.79485		7.21	0.373488
	7.216	34.7938	11.0932	1.61384	1.79427		7.213	0.374291
	7.218	34.6811	11.0971	1.61465	1.79361		7.216	0.375004
	7.221	34.6166	11.1018	1.61546	1.79296		7.218	0.375807
	7.224	34.6649	11.1158	1.61535	1.79216		7.221	0.376699
	7.226	34.6972	11.143	1.61404	1.79114		7.224	0.37768
	7.229	34.7455	11.1694	1.61273	1.79012		7.226	0.378662
	7.232	34.7777	11.1966	1.61142	1.7891		7.229	0.379643
	7.234	34.7938	11.2051	1.6095	1.78851		7.232	0.381248
	7.237	34.8099	11.2059	1.60718	1.78822		7.234	0.383122
	7.24	34.826	11.2059	1.60486	1.78793		7.237	0.384995
	7.242	34.9066	11.2066	1.60255	1.78757		7.24	0.386868
	7.245	35.0193	11.2183	1.60194	1.78684		7.242	0.387492
	7.248	35.116	11.2307	1.60144	1.78604		7.245	0.388028
	7.25	35.2126	11.2432	1.60093	1.78524		7.248	0.388474
	7.253	35.1482	11.254	1.60043	1.78465		7.25	0.389098
	7.256	35.0838	11.2571	1.59972	1.78509		7.253	0.390525
	7.258	35.0193	11.2602	1.59891	1.78553		7.256	0.391953
	7.261	34.9549	11.2634	1.59821	1.78597		7.258	0.39338
	7.264	34.9227	11.2634	1.59912	1.78611		7.261	0.394183
	7.266	34.8905	11.2587	1.60224	1.78604		7.264	0.394004
	7.269	34.8582	11.254	1.60547	1.78597		7.266	0.393915
	7.272	34.8582	11.2501	1.6086	1.78582		7.269	0.393737
	7.274	34.8905	11.2587	1.6092	1.78611		7.272	0.393737
	7.277	34.9227	11.2734	1.6086	1.78655		7.274	0.393915
	7.28	34.9549	11.2882	1.60789	1.78699		7.277	0.394004
	7.282	35.0838	11.303	1.60718	1.78742		7.28	0.394183
	7.285	35.2287	11.3255	1.60749	1.78779		7.282	0.393826
	7.288	35.3737	11.3488	1.60789	1.78815		7.285	0.393469
	7.29	35.5187	11.3721	1.60829	1.78844		7.288	0.393112
	7.293	35.5992	11.3938	1.6084	1.78888		7.29	0.392666
	7.295	35.6798	11.4094	1.60688	1.78997		7.293	0.390882
	7.298	35.7764	11.4249	1.60527	1.79099		7.296	0.389098
	7.301	35.8247	11.4404	1.60376	1.79201		7.298	0.387314
	7.303	35.8247	11.449	1.60275	1.79274		7.301	0.385352
	7.306	35.8086	11.4467	1.60255	1.79281		7.304	0.382943
	7.309	35.8086	11.4443	1.60244	1.79296		7.306	0.380535
	7.311	35.7764	11.442	1.60224	1.79303		7.309	0.378126
	7.314	35.6959	11.4226	1.60345	1.7931		7.312	0.376521
	7.317	35.6314	11.3931	1.60537	1.7931		7.314	0.375272
	7.319	35.567	11.3643	1.60739	1.79318		7.317	0.374023
	7.322	35.3898	11.3348	1.6094	1.79318		7.32	0.372863
	7.325	35.1804	11.3123	1.61132	1.79288		7.322	0.372863
	7.327	34.9871	11.2905	1.61334	1.79259		7.325	0.373131
	7.33	34.7938	11.2688	1.61525	1.7923		7.328	0.373399
	7.333	34.9227	11.2486	1.61707	1.79201		7.33	0.373666
	7.335	35.0354	11.2393	1.61747	1.79165		7.333	0.374647
	7.338	35.1643	11.2292	1.61788	1.79128		7.336	0.375718
	7.341	35.3093	11.2191	1.61828	1.79092		7.338	0.376699
	7.343	35.5026	11.2113	1.61778	1.79055		7.341	0.377948
	7.346	35.712	11.2082	1.61586	1.79026		7.344	0.379554
	7.349	35.9053	11.2051	1.61404	1.78997		7.346	0.381248
	7.351	36.0503	11.202	1.61213	1.78968		7.349	0.382943
	7.354	36.1147	11.1989	1.60981	1.78975		7.352	0.3833
	7.357	36.1952	11.1958	1.60718	1.79004		7.354	0.382854
	7.359	36.2758	11.1927	1.60456	1.79026		7.357	0.382408
	7.362	36.2758	11.1896	1.60194	1.79055		7.36	0.381962
	7.365	36.2436	11.1787	1.59932	1.79077		7.362	0.381338
	7.367	36.2113	11.1663	1.59669	1.79106		7.365	0.380802
	7.37	36.163	11.1531	1.59397	1.79136		7.368	0.380178
	7.373	35.9053	11.1414	1.59155	1.79165		7.37	0.379643
	7.375	35.6476	11.1375	1.59105	1.79208		7.373	0.379554
	7.378	35.3898	11.1336	1.59044	1.79252		7.376	0.379375
	7.381	35.1643	11.129	1.58994	1.79296		7.378	0.379286
	7.383	35.0354	11.122	1.58984	1.79347		7.381	0.379108
	7.386	34.9227	11.1103	1.59074	1.79405		7.384	0.378662
	7.389	34.7938	11.0979	1.59165	1.79456		7.386	0.378305
	7.391	34.7133	11.0855	1.59256	1.79514		7.389	0.377948
	7.394	34.6488	11.0746	1.59397	1.79529		7.392	0.377859
	7.397	34.6005	11.0645	1.59589	1.79522		7.394	0.378037
	7.399	34.5361	11.0552	1.5978	1.79514		7.397	0.378216
	7.402	34.6972	11.0451	1.59962	1.79507		7.4	0.378394
	7.405	34.9227	11.049	1.60093	1.795		7.402	0.378305
	7.407	35.1482	11.056	1.60224	1.79492		7.405	0.378126
	7.41	35.3737	11.0622	1.60345	1.79485		7.408	0.377948
	7.413	35.1321	11.0692	1.60456	1.79478		7.41	0.377859
	7.415	34.8905	11.0746	1.60507	1.79507		7.413	0.377859
	7.418	34.6488	11.0808	1.60557	1.79529		7.416	0.377948
	7.421	34.4878	11.087	1.60608	1.79558		7.418	0.377948
	7.423	34.52	11.0956	1.60597	1.79514		7.421	0.377948
	7.426	34.5522	11.1103	1.60466	1.79361		7.424	0.378126
	7.429	34.5844	11.1243	1.60335	1.79201		7.426	0.378216
	7.431	34.5683	11.1383	1.60204	1.79041		7.429	0.378305
	7.434	34.5039	11.1445	1.60073	1.78888		7.432	0.378751
	7.437	34.4394	11.1445	1.59942	1.78742		7.434	0.379464
	7.439	34.375	11.1453	1.59801	1.78597		7.437	0.380178
	7.442	34.5039	11.1453	1.59669	1.78444		7.439	0.380892
	7.445	34.6811	11.1437	1.59639	1.78312		7.442	0.381516
	7.447	34.8744	11.143	1.59639	1.78174		7.445	0.38223
	7.45	35.0515	11.1414	1.59629	1.78043		7.447	0.382943
	7.453	35.2771	11.1399	1.59609	1.77912		7.45	0.383657
	7.455	35.4865	11.1422	1.59528	1.77861		7.453	0.384192
	7.458	35.712	11.1445	1.59448	1.77803		7.455	0.384727
	7.461	35.8247	11.1461	1.59367	1.77752		7.458	0.385173
	7.463	35.6314	11.1468	1.59327	1.77744		7.461	0.385262
	7.466	35.4381	11.1461	1.59387	1.77824		7.463	0.384281
	7.469	35.261	11.1445	1.59448	1.77912		7.466	0.383389
	7.471	34.9871	11.1437	1.59508	1.77992		7.469	0.382497
	7.474	34.6488	11.1406	1.59548	1.78189		7.471	0.381338
	7.477	34.3106	11.1367	1.59569	1.78465		7.474	0.37991
	7.479	33.9723	11.1321	1.59599	1.78749		7.477	0.378572
	7.482	33.5696	11.1282	1.59629	1.79026		7.479	0.377145
	7.485	33.1347	11.1235	1.5973	1.79136		7.482	0.375807
	7.487	32.7159	11.1189	1.59861	1.79208		7.485	0.374558
	7.49	32.2809	11.1142	1.59982	1.79288		7.487	0.37322
	7.493	32.2326	11.1096	1.60113	1.79354		7.49	0.371971
	7.495	32.1843	11.1119	1.60234	1.79318		7.493	0.37099
	7.498	32.1198	11.1142	1.60355	1.79288		7.495	0.370009
	7.501	32.0715	11.1158	1.60476	1.79259		7.498	0.369117
	7.503	31.991	11.1197	1.60577	1.79187		7.501	0.368314
	7.506	31.9104	11.1266	1.60658	1.79026		7.503	0.367868
	7.509	31.8299	11.1336	1.60739	1.78873		7.506	0.367511
	7.511	31.8943	11.1406	1.60819	1.78713		7.509	0.367065
	7.514	32.136	11.1492	1.60789	1.78553		7.511	0.36769
	7.517	32.3776	11.1585	1.60668	1.784		7.514	0.369295
	7.519	32.6031	11.1686	1.60547	1.78247		7.517	0.370901
	7.522	32.7803	11.1787	1.60416	1.78087		7.519	0.372417
	7.525	32.9253	11.1841	1.60355	1.78072		7.522	0.375272
	7.527	33.0863	11.1888	1.60305	1.78087		7.525	0.378394
	7.53	33.2313	11.1934	1.60255	1.78101		7.527	0.381605
	7.533	33.3924	11.1981	1.60194	1.78116		7.53	0.384816
	7.535	33.5696	11.2012	1.60063	1.78152		7.533	0.388028
	7.538	33.7307	11.2035	1.59932	1.78181		7.535	0.39115
	7.541	33.9079	11.2066	1.59801	1.78218		7.538	0.394361
	7.543	34.1495	11.2066	1.5971	1.78247		7.541	0.396859
	7.546	34.375	11.2012	1.597	1.78283		7.543	0.397394
	7.549	34.6166	11.1958	1.5969	1.7832		7.546	0.397929
	7.551	34.7777	11.1903	1.59669	1.78356		7.549	0.398464
	7.554	34.9066	11.1849	1.597	1.78429		7.551	0.398107
	7.557	35.0193	11.1795	1.5976	1.78538		7.554	0.396769
	7.559	35.1321	11.1732	1.59831	1.78648		7.557	0.395521
	7.562	35.1643	11.1678	1.59891	1.78757		7.559	0.394183
	7.565	35.1643	11.1655	1.59942	1.78786		7.562	0.392755
	7.567	35.1482	11.1647	1.59992	1.78793		7.565	0.391239
	7.57	35.1482	11.1639	1.60043	1.78808		7.567	0.389633
	7.573	35.0999	11.1632	1.60093	1.78815		7.57	0.388117
	7.575	35.0515	11.1678	1.59982	1.78902		7.573	0.387938
	7.578	34.9871	11.1725	1.59871	1.7899		7.575	0.38776
	7.581	34.971	11.1779	1.5977	1.79077		7.578	0.387582
	7.583	35.0354	11.1841	1.597	1.79143		7.581	0.387403
	7.586	35.0999	11.1942	1.5976	1.7915		7.583	0.386957
	7.589	35.1643	11.2043	1.59811	1.79157		7.586	0.3866
	7.591	35.1321	11.2144	1.59861	1.79165		7.589	0.386154
	7.594	34.9871	11.2199	1.59801	1.79157		7.591	0.385619
	7.597	34.8421	11.2206	1.59639	1.79143		7.594	0.384995
	7.599	34.6972	11.2214	1.59468	1.79128		7.597	0.38437
	7.602	34.6811	11.2222	1.59306	1.79106		7.599	0.383746
	7.605	34.7133	11.2214	1.59377	1.79157		7.602	0.383032
	7.607	34.7455	11.2206	1.59518	1.79223		7.605	0.382408
	7.61	34.7777	11.2199	1.59649	1.79281		7.607	0.381784
	7.613	34.5844	11.2191	1.59791	1.79347		7.61	0.38107
	7.615	34.375	11.2121	1.59871	1.7931		7.613	0.37991
	7.618	34.1817	11.2051	1.59952	1.79267		7.615	0.37884
	7.621	34.0045	11.1989	1.60033	1.7923		7.618	0.37768
	7.623	33.9562	11.1919	1.60083	1.79223		7.621	0.376431
	7.626	33.8918	11.1857	1.60033	1.79296		7.623	0.375093
	7.629	33.8434	11.1787	1.59982	1.79369		7.626	0.373666
	7.631	33.8112	11.1725	1.59932	1.79441		7.629	0.372239
	7.634	33.7951	11.1655	1.59861	1.795		7.631	0.371079
	7.637	33.7951	11.1577	1.5976	1.79543		7.634	0.370187
	7.639	33.779	11.1499	1.59659	1.79587		7.637	0.369206
	7.642	33.8112	11.1422	1.59559	1.79631		7.639	0.368314
	7.645	33.8434	11.143	1.59417	1.79667		7.642	0.367957
	7.647	33.8756	11.1453	1.59256	1.79711		7.645	0.367868
	7.65	33.924	11.1484	1.59084	1.79755		7.647	0.36769
	7.653	33.8918	11.1507	1.58923	1.79798		7.65	0.3676
	7.655	33.8595	11.1507	1.58883	1.79791		7.653	0.36876
	7.658	33.8273	11.1507	1.58852	1.79784		7.655	0.36992
	7.661	33.7951	11.1507	1.58812	1.79784		7.658	0.371079
	7.663	33.7307	11.1515	1.58812	1.79784		7.661	0.372061
	7.666	33.6662	11.1538	1.58913	1.7982		7.663	0.372507
	7.669	33.6018	11.1569	1.59024	1.79857		7.666	0.372953
	7.671	33.489	11.1593	1.59135	1.79893		7.669	0.373399
	7.674	33.328	11.1616	1.59246	1.79864		7.671	0.373666
	7.677	33.1669	11.1632	1.59377	1.79784		7.674	0.373577
	7.679	32.9897	11.1647	1.59508	1.79696		7.677	0.373488
	7.682	32.732	11.1663	1.59639	1.79609		7.679	0.373399
	7.685	32.4259	11.1569	1.5971	1.79514		7.682	0.372953
	7.687	32.1198	11.143	1.5977	1.79412		7.685	0.372328
	7.69	31.8138	11.1282	1.59831	1.7931		7.687	0.371704
	7.693	31.4594	11.1142	1.59891	1.79208		7.69	0.37099
	7.695	31.105	11.1103	1.59901	1.79179		7.693	0.369385
	7.698	30.7506	11.1057	1.59901	1.7915		7.695	0.36769
	7.701	30.4768	11.1018	1.59912	1.79114		7.698	0.365906
	7.703	30.5896	11.0971	1.59922	1.79063		7.701	0.364924
	7.706	30.7023	11.0901	1.59962	1.78939		7.703	0.366798
	7.708	30.799	11.0831	1.59992	1.78822		7.706	0.368582
	7.711	30.9439	11.0762	1.60033	1.78699		7.709	0.370455
	7.714	31.1372	11.0699	1.60073	1.78589		7.711	0.371525
	7.716	31.3305	11.0661	1.60123	1.78509		7.714	0.371615
	7.719	31.5077	11.0622	1.60164	1.78422		7.717	0.371704
	7.722	31.6205	11.0583	1.60214	1.78334		7.719	0.371882
	7.724	31.7171	11.049	1.60255	1.78232		7.722	0.372507
	7.727	31.7977	11.0389	1.60305	1.78116		7.725	0.373488
	7.73	31.8782	11.028	1.60355	1.77999		7.727	0.374469
	7.732	32.0554	11.0171	1.60406	1.77883		7.73	0.375361
	7.735	32.2326	11.0148	1.60456	1.77803		7.732	0.375361
	7.738	32.4259	11.0132	1.60507	1.7773		7.735	0.375183
	7.74	32.5709	11.0109	1.60567	1.7765		7.738	0.375004
	7.743	32.5548	11.0086	1.60577	1.77606		7.74	0.374915
	7.746	32.5387	11.0063	1.60456	1.77657		7.743	0.374826
	7.748	32.5226	11.0039	1.60325	1.77708		7.746	0.374826
	7.751	32.5709	11.0016	1.60204	1.77759		7.748	0.374737
	7.754	32.6675	11.0016	1.60033	1.77788		7.751	0.374915
	7.756	32.7642	11.0055	1.59811	1.77781		7.754	0.37545
	7.759	32.8608	11.0094	1.59589	1.77781		7.756	0.375985
	7.762	32.8447	11.0132	1.59377	1.77773		7.759	0.376431
	7.764	32.7642	11.014	1.59306	1.77744		7.762	0.377323
	7.767	32.6836	11.0132	1.59306	1.77693		7.764	0.378483
	7.77	32.6031	11.0117	1.59306	1.7765		7.767	0.379554
	7.772	32.4259	11.0109	1.59306	1.77599		7.77	0.380624
	7.775	32.2487	11.0039	1.59619	1.77548		7.772	0.381427
	7.778	32.0554	10.9962	1.59952	1.77504		7.775	0.38223
	7.78	31.846	10.9892	1.60285	1.77453		7.778	0.383032
	7.783	31.6044	10.9822	1.60638	1.77395		7.78	0.383568
	7.786	31.3466	10.9775	1.61041	1.77322		7.783	0.382854
	7.788	31.0889	10.9736	1.61445	1.77249		7.786	0.38223
	7.791	30.9601	10.969	1.61848	1.77183		7.788	0.381516
	7.794	31.0084	10.9651	1.6204	1.77162		7.791	0.380802
	7.796	31.0567	10.9612	1.61969	1.7722		7.794	0.38
	7.799	31.105	10.9573	1.61899	1.77271		7.796	0.379197
	7.802	31.1534	10.9542	1.61828	1.77329		7.799	0.378305
	7.804	31.2178	10.9503	1.61606	1.7738		7.802	0.377323
	7.807	31.2661	10.9464	1.61314	1.77424		7.804	0.376164
	7.81	31.3305	10.9433	1.61021	1.77475		7.807	0.375093
	7.812	31.2339	10.9395	1.60729	1.77526		7.81	0.373934
	7.815	31.1372	10.934	1.60335	1.77664		7.812	0.373042
	7.818	31.0406	10.9286	1.59932	1.77817		7.815	0.37215
	7.82	30.9439	10.9231	1.59538	1.77963		7.818	0.371258
	7.823	30.8634	10.9185	1.59216	1.78109		7.82	0.370277
	7.826	30.7829	10.9162	1.59266	1.78225		7.823	0.368849
	7.828	30.7023	10.9138	1.59306	1.78342		7.826	0.367511
	7.831	30.5896	10.9123	1.59357	1.78465		7.828	0.366084
	7.834	30.4446	10.9107	1.59407	1.78567		7.831	0.365192
	7.836	30.2996	10.9107	1.59468	1.78655		7.834	0.364924
	7.839	30.1385	10.9115	1.59528	1.78742		7.836	0.364657
	7.842	30.0741	10.9115	1.59589	1.7883		7.839	0.364389
	7.844	30.058	10.9193	1.59579	1.78822		7.842	0.364032
	7.847	30.0258	10.9309	1.59538	1.78764		7.844	0.363586
	7.85	30.0097	10.9426	1.59498	1.78706		7.847	0.36314
	7.852	30.058	10.9542	1.59458	1.78648		7.85	0.362694
	7.855	30.1224	10.9628	1.59357	1.78604		7.852	0.3643
	7.858	30.1707	10.9721	1.59246	1.7856		7.855	0.366173
	7.86	30.2352	10.9806	1.59135	1.78524		7.858	0.368046
	7.863	30.2996	10.9868	1.59014	1.78487		7.86	0.369831
	7.866	30.3802	10.9791	1.58842	1.7848		7.863	0.371079
	7.868	30.4446	10.9713	1.58671	1.7848		7.866	0.372417
	7.871	30.5412	10.9635	1.58499	1.78473		7.868	0.373666
	7.874	30.6379	10.9573	1.58388	1.78509		7.871	0.374558
	7.876	30.7506	10.9534	1.58368	1.78589		7.874	0.374915
	7.879	30.8634	10.9496	1.58358	1.78677		7.876	0.375272
	7.882	30.8634	10.9457	1.58338	1.78757		7.879	0.375629
	7.884	30.8151	10.9309	1.58338	1.78815		7.882	0.376164
	7.887	30.7668	10.9115	1.58368	1.78866		7.884	0.376877
	7.89	30.7023	10.8913	1.58388	1.78917		7.887	0.37768
	7.892	30.6701	10.8719	1.58409	1.78961		7.89	0.378394
	7.895	30.6218	10.8657	1.58419	1.79077		7.892	0.377323
	7.898	30.5735	10.861	1.58439	1.79194		7.895	0.375985
	7.9	30.5573	10.8571	1.58459	1.7931		7.898	0.374647
	7.903	30.654	10.8525	1.58449	1.7942		7.9	0.373488
	7.906	30.7668	10.8494	1.58348	1.79492		7.903	0.37322
	7.908	30.8634	10.8462	1.58237	1.79558		7.906	0.373042
	7.911	30.8956	10.8431	1.58126	1.79624		7.908	0.372863
	7.914	30.799	10.8424	1.58136	1.79675		7.911	0.372417
	7.916	30.7023	10.8447	1.58358	1.79682		7.914	0.371704
	7.919	30.6057	10.847	1.5858	1.79689		7.916	0.371079
	7.922	30.6379	10.8494	1.58802	1.79704		7.919	0.370366
	7.924	30.7345	10.8602	1.58913	1.79675		7.922	0.369652
	7.927	30.8312	10.8758	1.58963	1.79631		7.924	0.368939
	7.93	30.9278	10.8913	1.59014	1.79594		7.927	0.368136
	7.932	30.7829	10.9068	1.59054	1.79551		7.93	0.367422
	7.935	30.5896	10.9138	1.59185	1.79405		7.932	0.367511
	7.938	30.3963	10.9208	1.59327	1.79237		7.935	0.3676
	7.94	30.203	10.927	1.59458	1.79077		7.938	0.367779
	7.943	30.0258	10.9325	1.59609	1.78932		7.94	0.368046
	7.946	29.8486	10.9317	1.59861	1.78866		7.943	0.368582
	7.948	29.6875	10.9309	1.60123	1.788		7.946	0.369117
	7.951	29.5425	10.9309	1.60376	1.78735		7.948	0.369652
	7.954	29.4459	10.9317	1.60466	1.78706		7.951	0.370366
	7.956	29.3492	10.9356	1.60275	1.78735		7.954	0.371347
	7.959	29.2526	10.9395	1.60083	1.78764		7.956	0.372328
	7.962	29.011	10.9433	1.59881	1.78793		7.959	0.373309
	7.964	28.6727	10.9371	1.59912	1.78844		7.962	0.373845
	7.967	28.3344	10.9255	1.60073	1.7891		7.964	0.374112
	7.97	27.9961	10.9138	1.60244	1.78975		7.967	0.37438
	7.972	27.8351	10.9014	1.60406	1.79041		7.97	0.374647
	7.975	27.6901	10.9029	1.60305	1.79121		7.972	0.374469
	7.978	27.5612	10.9068	1.60174	1.79208		7.975	0.37438
	7.98	27.4323	10.9107	1.60033	1.79296		7.978	0.374201
	7.983	27.3679	10.9138	1.59901	1.79376		7.98	0.373934
	7.986	27.3035	10.913	1.59791	1.79412		7.983	0.373309
	7.988	27.239	10.9115	1.5969	1.79456		7.986	0.372685
	7.991	27.2229	10.9107	1.59589	1.795		7.988	0.372061
	7.994	27.239	10.9107	1.59559	1.79507		7.991	0.371793
	7.996	27.2713	10.913	1.59669	1.79449		7.994	0.37215
	7.999	27.2874	10.9146	1.5978	1.7939		7.996	0.372596
	8.002	27.4968	10.9169	1.59891	1.79332		7.999	0.373042
	8.004	27.8028	10.92	1.59922	1.79259		8.002	0.373399
	8.007	28.1089	10.9231	1.59901	1.79187		8.004	0.373755
	8.01	28.4149	10.9262	1.59881	1.79106		8.007	0.374112
	8.012	28.5116	10.9294	1.59861	1.79026		8.01	0.374469
	8.015	28.5599	10.9301	1.59962	1.7891		8.012	0.37438
	8.018	28.6244	10.9301	1.60093	1.78786		8.015	0.374112
	8.02	28.6888	10.9294	1.60214	1.78662		8.018	0.373845
	8.023	28.9143	10.9286	1.60325	1.78567		8.02	0.373577
	8.026	29.1398	10.9231	1.60275	1.78749		8.023	0.374023
	8.028	29.3653	10.9169	1.60234	1.78932		8.025	0.37438
	8.031	29.5425	10.9115	1.60184	1.79114		8.028	0.374737
	8.034	29.6714	10.9045	1.60123	1.79296		8.031	0.375272
	8.036	29.7841	10.896	1.60033	1.79463		8.033	0.376075
	8.039	29.8969	10.8874	1.59942	1.79631		8.036	0.376877
	8.042	29.8969	10.8789	1.59861	1.79791		8.039	0.37768
	8.044	29.8164	10.8765	1.59791	1.79915		8.041	0.378394
	8.047	29.7519	10.8789	1.5973	1.80002		8.044	0.379018
	8.05	29.6714	10.8812	1.5968	1.8009		8.047	0.379643
	8.052	29.7358	10.8828	1.59619	1.80177		8.049	0.380267
	8.055	29.8486	10.8789	1.59559	1.80148		8.052	0.379554
	8.058	29.9452	10.8727	1.59498	1.8009		8.055	0.378572
	8.06	30.0419	10.8664	1.59437	1.80039		8.057	0.377591
	8.063	29.9452	10.861	1.59377	1.79973		8.06	0.376699
	8.066	29.8486	10.8649	1.59327	1.7982		8.063	0.376164
	8.068	29.768	10.8688	1.59286	1.79667		8.065	0.375539
	8.071	29.7358	10.8734	1.59246	1.79514		8.068	0.375004
	8.074	29.8486	10.8734	1.59206	1.79369		8.071	0.374469
	8.076	29.9613	10.8672	1.59185	1.79267		8.073	0.373755
	8.079	30.0741	10.861	1.59165	1.79165		8.076	0.373042
	8.082	30.2191	10.8548	1.59145	1.79055		8.079	0.372417
	8.084	30.3963	10.8501	1.59105	1.79004		8.081	0.372953
	8.087	30.5735	10.8462	1.59054	1.7899		8.084	0.374647
	8.09	30.7506	10.8424	1.59004	1.78975		8.087	0.376431
	8.092	30.9439	10.8385	1.58953	1.78961		8.089	0.378126
	8.095	31.1372	10.8307	1.58994	1.78924		8.092	0.379732
	8.098	31.3466	10.8214	1.59064	1.78873		8.095	0.381427
	8.1	31.5238	10.8128	1.59125	1.78822		8.097	0.383032
	8.103	31.5399	10.8043	1.59185	1.78779		8.1	0.384638
	8.106	31.5722	10.8074	1.59175	1.78786		8.103	0.383657
	8.108	31.5883	10.8097	1.59165	1.788		8.105	0.382765
	8.111	31.5561	10.8128	1.59155	1.78808		8.108	0.381873
	8.114	31.4111	10.8128	1.59165	1.78837		8.111	0.380892
	8.116	31.2822	10.809	1.59246	1.78917		8.113	0.379821
	8.119	31.1372	10.8043	1.59316	1.78997		8.116	0.37884
	8.122	30.9117	10.8004	1.59397	1.7907		8.119	0.377769
	8.124	30.6218	10.8004	1.59437	1.7915		8.121	0.376699
	8.127	30.3318	10.8043	1.59468	1.79223		8.124	0.375539
	8.129	30.0258	10.809	1.59488	1.79296		8.127	0.37438
	8.132	29.8325	10.8128	1.59518	1.79376		8.129	0.37322
	8.135	29.6714	10.8206	1.59468	1.7942		8.132	0.372953
	8.137	29.4942	10.8292	1.59397	1.79463		8.135	0.372953
	8.14	29.3492	10.8377	1.59327	1.79507		8.137	0.372953
	8.143	29.5425	10.8455	1.59266	1.79543		8.14	0.372953
	8.145	29.7358	10.84	1.59195	1.79507		8.143	0.372239
	8.148	29.9291	10.8354	1.59135	1.79478		8.145	0.371525
	8.151	30.058	10.8307	1.59074	1.79441		8.148	0.370812
	8.153	29.9774	10.8284	1.58994	1.79398		8.151	0.370009
	8.156	29.913	10.833	1.58883	1.79318		8.153	0.369028
	8.159	29.8325	10.8385	1.58772	1.79245		8.156	0.368046
	8.161	29.6875	10.8431	1.58661	1.79165		8.159	0.367065
	8.164	29.4942	10.8431	1.5859	1.79034		8.161	0.366708
	8.167	29.3009	10.8393	1.5854	1.78859		8.164	0.366976
	8.169	29.1076	10.8354	1.58499	1.78684		8.167	0.367244
	8.172	28.866	10.8307	1.58459	1.78509		8.169	0.367511
	8.175	28.5921	10.8315	1.58419	1.78371		8.172	0.368582
	8.177	28.3344	10.8346	1.58388	1.7824		8.175	0.36992
	8.18	28.0606	10.8369	1.58348	1.78109		8.177	0.371169
	8.183	27.8189	10.8393	1.58318	1.77977		8.18	0.372507
	8.185	27.5773	10.8276	1.5853	1.7797		8.183	0.37322
	8.188	27.3518	10.8167	1.58742	1.77956		8.185	0.373845
	8.191	27.2068	10.8059	1.58953	1.77948		8.188	0.374558
	8.193	27.3196	10.7965	1.59135	1.77948		8.191	0.375004
	8.196	27.4323	10.795	1.59266	1.77992		8.193	0.374558
	8.199	27.5451	10.7934	1.59387	1.78028		8.196	0.374201
	8.201	27.5934	10.7919	1.59518	1.78065		8.199	0.373755
	8.204	27.6095	10.7911	1.59619	1.78167		8.201	0.373131
	8.207	27.6256	10.7903	1.597	1.78312		8.204	0.372239
	8.209	27.6418	10.7895	1.5978	1.78465		8.207	0.371436
	8.212	27.6095	10.7888	1.59861	1.78618		8.209	0.370544
	8.215	27.5773	10.7981	1.59912	1.78699		8.212	0.370366
	8.217	27.529	10.8105	1.59952	1.78757		8.215	0.370455
	8.22	27.4968	10.8222	1.59992	1.78815		8.217	0.370633
	8.223	27.2874	10.8346	1.60033	1.78873		8.22	0.370723
	8.225	27.078	10.84	1.60063	1.78946		8.223	0.369831
	8.228	26.8686	10.8462	1.60093	1.79012		8.225	0.368939
	8.231	26.6914	10.8517	1.60123	1.79085		8.228	0.368046
	8.233	26.5786	10.8563	1.60123	1.79128		8.231	0.366976
	8.236	26.482	10.8556	1.60033	1.79099		8.233	0.365549
	8.239	26.3692	10.8548	1.59942	1.79077		8.236	0.364032
	8.241	26.3692	10.854	1.59851	1.79048		8.239	0.362605
	8.244	26.4659	10.847	1.59791	1.79048		8.241	0.361624
	8.247	26.5625	10.8354	1.5978	1.79077		8.244	0.361267
	8.249	26.6753	10.8229	1.5977	1.79114		8.247	0.36091
	8.252	26.9169	10.8113	1.5975	1.79143		8.249	0.360554
	8.255	27.2229	10.8059	1.59791	1.79063		8.252	0.360197
	8.257	27.529	10.8027	1.59851	1.78953		8.255	0.35984
	8.26	27.8189	10.7989	1.59901	1.78837		8.257	0.359394
	8.263	27.8673	10.7958	1.59962	1.7872		8.26	0.359037
	8.265	27.9156	10.7872	1.60083	1.78728		8.263	0.360286
	8.268	27.9639	10.7794	1.60214	1.78742		8.265	0.361535
	8.271	27.9639	10.7709	1.60335	1.78749		8.268	0.362873
	8.273	27.8673	10.7624	1.60476	1.78749		8.271	0.363854
	8.276	27.7545	10.7507	1.60638	1.78706		8.273	0.364032
	8.279	27.6579	10.7391	1.60799	1.78662		8.276	0.364211
	8.281	27.5934	10.7274	1.60971	1.78618		8.279	0.3643
	8.284	27.5612	10.7181	1.61102	1.78611		8.281	0.364478
	8.287	27.529	10.7126	1.61213	1.78633		8.284	0.364835
	8.289	27.4968	10.7072	1.61324	1.78662		8.287	0.365103
	8.292	27.529	10.701	1.61435	1.78684		8.289	0.36537
	8.295	27.5612	10.7002	1.61546	1.78735		8.292	0.366084
	8.297	27.5934	10.701	1.61657	1.78786		8.295	0.366976
	8.3	27.6256	10.7026	1.61767	1.78844		8.297	0.367868
	8.303	27.6095	10.7033	1.61878	1.78902		8.3	0.36876
	8.305	27.6095	10.708	1.61899	1.79055		8.303	0.370277
	8.308	27.5934	10.7126	1.61929	1.79208		8.305	0.371882
	8.311	27.5773	10.7165	1.61949	1.79361		8.308	0.373399
	8.313	27.5129	10.7212	1.61939	1.79507		8.311	0.374558
	8.316	27.4646	10.7235	1.61788	1.79594		8.313	0.373934
	8.319	27.4001	10.7259	1.61636	1.79682		8.316	0.373399
	8.321	27.3518	10.7282	1.61485	1.79769		8.318	0.372863
	8.324	27.3357	10.7305	1.61334	1.79849		8.321	0.372061
	8.327	27.3035	10.7328	1.61182	1.79922		8.324	0.370901
	8.329	27.2713	10.7352	1.61031	1.80002		8.326	0.369831
	8.332	27.4323	10.7375	1.6087	1.80075		8.329	0.36876
	8.335	27.6579	10.7375	1.60809	1.80039		8.332	0.367868
	8.337	27.8834	10.736	1.60789	1.79959		8.334	0.367065
	8.34	28.1089	10.7352	1.60769	1.79878		8.337	0.366262
	8.343	27.98	10.7336	1.60749	1.79798		8.34	0.365549
	8.345	27.8512	10.7305	1.60799	1.79726		8.342	0.366173
	8.348	27.7223	10.7274	1.6086	1.79653		8.345	0.366976
	8.351	27.5934	10.7235	1.6092	1.7958		8.348	0.367779
	8.353	27.4646	10.7204	1.6095	1.79485		8.35	0.36876
	8.356	27.3357	10.7165	1.6087	1.7931		8.353	0.370098
	8.359	27.2068	10.7119	1.60799	1.79128		8.356	0.371525
	8.361	27.2068	10.708	1.60718	1.78953		8.358	0.372863
	8.364	27.3518	10.7064	1.60618	1.78815		8.361	0.373666
	8.367	27.4807	10.7088	1.60486	1.78728		8.364	0.373577
	8.369	27.6256	10.7111	1.60355	1.78648		8.366	0.373488
	8.372	27.7545	10.7126	1.60224	1.78567		8.369	0.373399
	8.375	27.8834	10.7126	1.60053	1.78495		8.372	0.372417
	8.377	28.0122	10.7119	1.59851	1.78436		8.374	0.37099
	8.38	28.1411	10.7103	1.59659	1.78378		8.377	0.369563
	8.383	28.1733	10.7095	1.59458	1.78327		8.38	0.368136
	8.385	28.2055	10.7072	1.59337	1.78232		8.382	0.368046
	8.388	28.2378	10.7041	1.59226	1.7813		8.385	0.367957
	8.391	28.2216	10.701	1.59105	1.78036		8.388	0.367957
	8.393	27.9961	10.6963	1.58994	1.7797		8.39	0.367868
	8.396	27.7706	10.6831	1.58883	1.78043		8.393	0.367511
	8.399	27.5451	10.6699	1.58772	1.78116		8.396	0.367065
	8.401	27.4001	10.6575	1.58661	1.78181		8.398	0.366708
	8.404	27.3196	10.6459	1.586	1.78232		8.401	0.366708
	8.407	27.239	10.6365	1.586	1.7824		8.404	0.367333
	8.409	27.1585	10.628	1.5859	1.78254		8.406	0.367957
	8.412	27.1424	10.6187	1.5859	1.78261		8.409	0.368582
	8.415	27.1263	10.6187	1.5853	1.78305		8.412	0.368493
	8.417	27.1263	10.6241	1.58429	1.78356		8.414	0.367957
	8.42	27.1102	10.6288	1.58338	1.78407		8.417	0.367422
	8.423	27.2552	10.6334	1.58247	1.78458		8.42	0.366887
	8.425	27.4001	10.6396	1.58338	1.78546		8.422	0.365906
	8.428	27.5451	10.6451	1.58449	1.7864		8.425	0.364835
	8.431	27.6418	10.6513	1.5856	1.78728		8.428	0.363854
	8.433	27.5451	10.6567	1.58651	1.788		8.43	0.362962
	8.436	27.4323	10.6614	1.5862	1.78815		8.433	0.362694
	8.439	27.3357	10.666	1.5859	1.78822		8.436	0.362427
	8.441	27.2552	10.6707	1.5857	1.7883		8.438	0.362159
	8.444	27.1746	10.673	1.5855	1.78851		8.441	0.362338
	8.447	27.1102	10.6715	1.5853	1.78881		8.444	0.363319
	8.449	27.0296	10.6699	1.5852	1.78917		8.446	0.3643
	8.452	26.933	10.6684	1.5851	1.78946		8.449	0.365281
	8.455	26.8041	10.6723	1.5856	1.78975		8.452	0.366887
	8.457	26.6914	10.68	1.58651	1.7899		8.454	0.368939
	8.46	26.5625	10.687	1.58731	1.79012		8.457	0.37099
	8.463	26.4175	10.6948	1.58812	1.79034		8.46	0.373042
	8.465	26.2726	10.7103	1.59014	1.78939		8.462	0.375539
	8.468	26.1276	10.7266	1.59226	1.78837		8.465	0.378037
	8.471	25.9987	10.7429	1.59427	1.78728		8.468	0.380624
	8.473	25.9665	10.76	1.59619	1.78633		8.47	0.383211
	8.476	25.9182	10.7794	1.5972	1.78567		8.473	0.386065
	8.479	25.8698	10.7989	1.59821	1.78502		8.476	0.389009
	8.481	25.7893	10.8183	1.59912	1.78429		8.478	0.391863
	8.484	25.6604	10.8323	1.59972	1.78334		8.481	0.393915
	8.487	25.5316	10.8393	1.59962	1.78196		8.484	0.39445
	8.489	25.3866	10.8455	1.59942	1.7805		8.486	0.394985
	8.492	25.0966	10.8525	1.59932	1.77905		8.489	0.39561
	8.495	24.7262	10.8579	1.59922	1.77875		8.492	0.396145
	8.497	24.3557	10.8618	1.59912	1.77905		8.494	0.396591
	8.5	23.9852	10.8664	1.59901	1.77934		8.497	0.397126
	8.503	23.7758	10.8703	1.59891	1.7797		8.5	0.397661
	8.505	23.5825	10.8765	1.59922	1.78021		8.502	0.396769
	8.508	23.3731	10.882	1.59962	1.78079		8.505	0.39561
	8.511	23.1314	10.8882	1.60002	1.7813		8.508	0.39445
	8.513	22.7448	10.8929	1.60053	1.78181		8.51	0.393291
	8.516	22.3582	10.8905	1.60244	1.78196		8.513	0.391596
	8.519	21.9555	10.889	1.60426	1.78203		8.516	0.389901
	8.521	21.8428	10.8866	1.60608	1.78218		8.518	0.388206
	8.524	22.0683	10.8843	1.60729	1.78232		8.521	0.387046
	8.527	22.3099	10.8796	1.60739	1.78261		8.524	0.386957
	8.529	22.5354	10.8742	1.60749	1.78291		8.526	0.386779
	8.532	22.6965	10.8695	1.60759	1.7832		8.529	0.38669
	8.535	22.8415	10.8664	1.60678	1.78312		8.532	0.3866
	8.537	22.9865	10.8633	1.60537	1.78291		8.534	0.386511
	8.54	23.1153	10.8602	1.60386	1.78269		8.537	0.386422
	8.542	23.1798	10.8571	1.60244	1.7824		8.54	0.386333
	8.545	23.2281	10.8587	1.60063	1.7824		8.542	0.38776
	8.548	23.2764	10.8618	1.59891	1.78232		8.545	0.389455
	8.55	23.3409	10.8649	1.5971	1.78225		8.548	0.39115
	8.553	23.4858	10.8688	1.59548	1.78218		8.55	0.392666
	8.556	23.6308	10.8765	1.59589	1.78174		8.553	0.393201
	8.558	23.7919	10.8835	1.59619	1.7813		8.556	0.393647
	8.561	23.8241	10.8913	1.59659	1.78087		8.558	0.394093
	8.564	23.7436	10.9022	1.5974	1.78043		8.561	0.394093
	8.566	23.6469	10.9185	1.59891	1.77992		8.564	0.392934
	8.569	23.5503	10.9348	1.60053	1.77948		8.566	0.391774
	8.572	23.6952	10.9511	1.60214	1.77905		8.569	0.390615
	8.574	23.953	10.9604	1.60376	1.77861		8.572	0.388741
	8.577	24.2107	10.9659	1.60537	1.77824		8.574	0.386154
	8.58	24.4684	10.9713	1.60698	1.77788		8.577	0.383657
	8.582	24.5973	10.9767	1.6086	1.77752		8.58	0.38107
	8.585	24.7101	10.9814	1.6091	1.77839		8.582	0.378751
	8.588	24.8228	10.9868	1.6095	1.77948		8.585	0.376521
	8.59	24.8872	10.9915	1.60991	1.78058		8.588	0.374291
	8.593	24.7262	10.9954	1.61001	1.78167		8.59	0.372239
	8.596	24.5651	10.9861	1.60819	1.78327		8.593	0.372328
	8.598	24.404	10.9767	1.60628	1.7848		8.596	0.372507
	8.601	24.2107	10.9682	1.60436	1.7864		8.598	0.372596
	8.604	24.0013	10.9604	1.60305	1.78779		8.601	0.372863
	8.606	23.7919	10.955	1.60275	1.78873		8.604	0.373488
	8.609	23.5664	10.9496	1.60244	1.78968		8.606	0.374201
	8.612	23.1959	10.9441	1.60204	1.7907		8.609	0.374826
	8.614	22.7287	10.9387	1.60174	1.79063		8.611	0.375093
	8.617	22.2616	10.9332	1.60133	1.7899		8.614	0.375093
	8.62	21.7945	10.927	1.60103	1.78917		8.617	0.375004
	8.622	21.6495	10.9216	1.60073	1.78844		8.619	0.375004
	8.625	21.5206	10.9177	1.60063	1.78757		8.622	0.375807
	8.628	21.3918	10.913	1.60053	1.78669		8.625	0.376877
	8.63	21.2951	10.9092	1.60043	1.78582		8.627	0.377859
	8.633	21.3434	10.9053	1.60053	1.78495		8.63	0.378929
	8.636	21.3918	10.9022	1.60184	1.78422		8.633	0.380178
	8.638	21.424	10.8998	1.60305	1.78349		8.635	0.381516
	8.641	21.424	10.8967	1.60436	1.78283		8.638	0.382765
	8.644	21.3595	10.8952	1.60527	1.78232		8.641	0.384014
	8.646	21.279	10.8944	1.60567	1.78232		8.643	0.385352
	8.649	21.2146	10.8944	1.60597	1.7824		8.646	0.3866
	8.652	21.3434	10.8936	1.60638	1.7824		8.649	0.387849
	8.654	21.5851	10.8967	1.60769	1.78247		8.651	0.388741
	8.657	21.8267	10.9029	1.60971	1.78254		8.654	0.389277
	8.66	22.0844	10.9084	1.61172	1.78261		8.657	0.389901
	8.662	22.1005	10.9146	1.61374	1.78269		8.659	0.390436
	8.665	22.1005	10.9162	1.61475	1.78232		8.662	0.38892
	8.668	22.1005	10.9162	1.61546	1.78189		8.665	0.386779
	8.67	22.1166	10.9169	1.61616	1.78145		8.667	0.384727
	8.673	22.1811	10.9169	1.61687	1.78116		8.67	0.382586
	8.676	22.2455	10.9092	1.61636	1.78181		8.673	0.380892
	8.678	22.3099	10.9006	1.61596	1.78247		8.675	0.379286
	8.681	22.3905	10.8921	1.61546	1.7832		8.678	0.377591
	8.684	22.4871	10.8851	1.61475	1.78393		8.681	0.376253
	8.686	22.5677	10.8796	1.61354	1.78502		8.683	0.376164
	8.689	22.6643	10.875	1.61223	1.78604		8.686	0.375985
	8.692	22.7287	10.8695	1.61102	1.78713		8.689	0.375807
	8.694	22.7771	10.8649	1.6093	1.78851		8.691	0.376253
	8.697	22.8254	10.8618	1.60749	1.79026		8.694	0.377234
	8.7	22.8898	10.8579	1.60557	1.79201		8.697	0.378216
	8.702	22.9059	10.8548	1.60365	1.79376		8.699	0.379197
	8.705	22.922	10.847	1.60255	1.7931		8.702	0.379197
	8.708	22.922	10.8385	1.60164	1.79179		8.705	0.378929
	8.71	22.9381	10.8299	1.60073	1.79048		8.707	0.378662
	8.713	22.9059	10.8214	1.59982	1.78924		8.71	0.378394
	8.716	22.8898	10.8066	1.60043	1.78866		8.713	0.377502
	8.718	22.8737	10.7919	1.60103	1.78808		8.715	0.376699
	8.721	22.8093	10.7771	1.60164	1.78749		8.718	0.375807
	8.724	22.6965	10.7655	1.60244	1.78684		8.721	0.374826
	8.726	22.5838	10.7639	1.60376	1.78582		8.723	0.373666
	8.729	22.4871	10.7616	1.60517	1.7848		8.726	0.372417
	8.732	22.5193	10.7593	1.60648	1.78378		8.729	0.371169
	8.734	22.6321	10.76	1.60739	1.78312		8.731	0.370633
	8.737	22.7448	10.7631	1.60799	1.78291		8.734	0.370901
	8.74	22.8576	10.7662	1.6087	1.78269		8.737	0.371169
	8.742	22.7771	10.7694	1.6093	1.78247		8.739	0.371347
	8.745	22.6643	10.7833	1.61011	1.7824		8.742	0.371971
	8.748	22.5677	10.8004	1.61112	1.78247		8.745	0.372596
	8.75	22.471	10.8175	1.61203	1.78247		8.747	0.373309
	8.753	22.5354	10.8338	1.61293	1.78254		8.75	0.373934
	8.756	22.5999	10.8214	1.61273	1.7832		8.753	0.375807
	8.758	22.6643	10.8097	1.61263	1.78378		8.755	0.377769
	8.761	22.6643	10.7981	1.61243	1.78444		8.758	0.379643
	8.764	22.5515	10.7857	1.61223	1.78502		8.761	0.380892
	8.766	22.4388	10.7717	1.61213	1.78546		8.763	0.380178
	8.769	22.326	10.7577	1.61193	1.78589		8.766	0.379554
	8.772	22.1327	10.7437	1.61172	1.78633		8.769	0.37884
	8.774	21.8911	10.736	1.61142	1.78684		8.771	0.378037
	8.777	21.6495	10.7336	1.61102	1.78735		8.774	0.377145
	8.78	21.4079	10.7321	1.61061	1.78793		8.777	0.376253
	8.782	21.2951	10.7305	1.61021	1.78844		8.779	0.37545
	8.785	21.2146	10.7344	1.61021	1.78881		8.782	0.374201
	8.788	21.1179	10.7406	1.61031	1.7891		8.785	0.372953
	8.79	21.0374	10.7468	1.61051	1.78939		8.787	0.371615
	8.793	20.9729	10.753	1.61061	1.78968		8.79	0.370277
	8.796	20.9246	10.7709	1.61172	1.78902		8.793	0.370277
	8.798	20.8602	10.7888	1.61293	1.78837		8.795	0.370277
	8.801	20.8602	10.8066	1.61404	1.78771		8.798	0.370277
	8.804	20.9729	10.8214	1.61505	1.78706		8.801	0.370633
	8.806	21.0857	10.8268	1.61576	1.78633		8.803	0.37215
	8.809	21.1823	10.833	1.61646	1.78567		8.806	0.373577
	8.812	21.3112	10.8385	1.61717	1.78502		8.809	0.375093
	8.814	21.424	10.8408	1.61767	1.78414		8.811	0.376521
	8.817	21.5367	10.84	1.61798	1.78305		8.814	0.377859
	8.82	21.6656	10.8393	1.61818	1.78203		8.817	0.379286
	8.822	21.7461	10.8385	1.61838	1.78101		8.819	0.380624
	8.825	21.8106	10.8229	1.61727	1.78065		8.822	0.381159
	8.828	21.875	10.8027	1.61566	1.7805		8.825	0.381338
	8.83	21.9233	10.7826	1.61404	1.78043		8.827	0.381516
	8.833	21.73	10.7624	1.61243	1.78028		8.83	0.381694
	8.836	21.5528	10.7577	1.61092	1.78021		8.833	0.381516
	8.838	21.3595	10.7523	1.6095	1.78007		8.835	0.381427
	8.841	21.1985	10.7476	1.60799	1.77999		8.838	0.381248
	8.844	21.0857	10.7445	1.60688	1.78007		8.841	0.380892
	8.846	20.9729	10.746	1.60678	1.78058		8.843	0.379464
	8.849	20.8602	10.7476	1.60678	1.78109		8.846	0.378126
	8.852	20.8119	10.7499	1.60668	1.78152		8.849	0.376699
	8.854	20.8119	10.7546	1.60718	1.78203		8.851	0.375272
	8.857	20.7957	10.7631	1.6084	1.78254		8.854	0.373755
	8.86	20.7957	10.7717	1.6095	1.78298		8.857	0.37215
	8.862	20.9246	10.7802	1.61061	1.78342		8.859	0.370633
	8.865	21.0696	10.7818	1.60991	1.78495		8.862	0.369206
	8.868	21.2146	10.781	1.6086	1.78677		8.865	0.367779
	8.87	21.3595	10.7794	1.60729	1.78859		8.867	0.366352
	8.873	21.4884	10.7787	1.60587	1.79041		8.87	0.364924
	8.876	21.6334	10.7678	1.60426	1.79128		8.873	0.36537
	8.878	21.7622	10.7561	1.60265	1.79216		8.875	0.365816
	8.881	21.8589	10.7445	1.60103	1.79296		8.878	0.366352
	8.884	21.8428	10.7352	1.59932	1.79339		8.881	0.367065
	8.886	21.8267	10.7321	1.5977	1.79259		8.883	0.368671
	8.889	21.7945	10.729	1.59609	1.79179		8.886	0.370277
	8.892	21.8106	10.7259	1.59448	1.79099		8.889	0.371882
	8.894	21.8267	10.7243	1.59357	1.78946		8.891	0.373755
	8.897	21.8428	10.7243	1.59357	1.7872		8.894	0.375896
	8.9	21.8589	10.7243	1.59357	1.78487		8.896	0.377948
	8.902	21.9072	10.7243	1.59357	1.78261		8.899	0.380089
	8.905	21.9716	10.7204	1.59437	1.78145		8.902	0.380981
	8.908	22.0361	10.7158	1.59548	1.78065		8.904	0.381248
	8.91	22.1005	10.7103	1.59659	1.77992		8.907	0.381605
	8.913	22.0683	10.7049	1.5977	1.77912		8.91	0.381873
	8.916	22.0522	10.701	1.59952	1.77963		8.912	0.381159
	8.918	22.02	10.6963	1.60144	1.78014		8.915	0.380356
	8.921	22.02	10.6917	1.60325	1.78065		8.918	0.379464
	8.924	22.0522	10.6878	1.60497	1.78116		8.92	0.37884
	8.926	22.0844	10.6847	1.60587	1.78152		8.923	0.378572
	8.929	22.1166	10.6816	1.60668	1.78189		8.926	0.378305
	8.932	22.02	10.6785	1.60759	1.78218		8.928	0.378126
	8.934	21.8267	10.6777	1.6087	1.7824		8.931	0.37768
	8.937	21.6334	10.68	1.60991	1.78254		8.934	0.376877
	8.94	21.4401	10.6824	1.61122	1.78261		8.936	0.376164
	8.942	21.3273	10.6847	1.61243	1.78269		8.939	0.37545
	8.945	21.2146	10.6862	1.61324	1.78312		8.942	0.37545
	8.948	21.1018	10.6862	1.61374	1.78371		8.944	0.375896
	8.95	21.0052	10.687	1.61425	1.78429		8.947	0.376431
	8.953	20.9085	10.6878	1.61475	1.78495		8.95	0.376877
	8.956	20.8119	10.6886	1.61404	1.78524		8.952	0.376164
	8.958	20.7313	10.6886	1.61324	1.78553		8.955	0.37545
	8.961	20.5863	10.6893	1.61253	1.78589		8.958	0.374737
	8.963	20.3286	10.6855	1.61162	1.78611		8.96	0.374023
	8.966	20.087	10.6637	1.61021	1.78589		8.963	0.373488
	8.969	19.8293	10.6427	1.6088	1.78575		8.966	0.372863
	8.971	19.7004	10.621	1.60739	1.78553		8.968	0.372328
	8.974	19.6682	10.607	1.60618	1.7856		8.971	0.371436
	8.977	19.636	10.6008	1.60537	1.78604		8.974	0.370009
	8.979	19.6037	10.5946	1.60456	1.7864		8.976	0.368582
	8.982	19.7004	10.5884	1.60376	1.78677		8.979	0.367154
	8.985	19.8131	10.5759	1.60335	1.78648		8.982	0.366441
	8.987	19.9259	10.5604	1.60315	1.78582		8.984	0.366084
	8.99	20.0548	10.5449	1.60295	1.78516		8.987	0.365727
	8.993	20.1997	10.5286	1.60275	1.78451		8.99	0.36537
	8.995	20.3608	10.5216	1.60204	1.7848		8.992	0.36537
	8.998	20.5219	10.5146	1.60133	1.78516		8.995	0.365281
	9.001	20.6186	10.5068	1.60063	1.7856		8.998	0.365192
	9.003	20.5541	10.5014	1.60023	1.78589		9	0.365192
	9.006	20.4897	10.5029	1.60154	1.78575		9.003	0.36537
	9.009	20.4253	10.5037	1.60285	1.78567		9.006	0.365549
	9.011	20.4091	10.5053	1.60416	1.78553		9.008	0.365727
	9.014	20.4414	10.5045	1.60426	1.7856		9.011	0.36546
	9.017	20.4736	10.4998	1.60275	1.78589		9.014	0.364657
	9.019	20.5219	10.4952	1.60113	1.78626		9.016	0.363765
	9.022	20.3608	10.4913	1.59952	1.78655		9.019	0.362962
	9.025	20.1675	10.4967	1.59871	1.78691		9.022	0.362159
	9.027	19.9742	10.5068	1.59831	1.78728		9.024	0.361356
	9.03	19.7809	10.5169	1.59791	1.78764		9.027	0.360643
	9.033	19.7326	10.527	1.5975	1.78808		9.03	0.35984
	9.035	19.7004	10.5371	1.59579	1.78779		9.032	0.361713
	9.038	19.6521	10.5472	1.59387	1.78749		9.035	0.363854
	9.041	19.5071	10.5573	1.59195	1.7872		9.038	0.366084
	9.043	19.1527	10.5674	1.59024	1.78691		9.04	0.368225
	9.046	18.7822	10.5767	1.58994	1.7864		9.043	0.370009
	9.049	18.4278	10.5868	1.58963	1.78597		9.046	0.371793
	9.051	18.2668	10.5969	1.58923	1.78546		9.048	0.373577
	9.054	18.2829	10.6016	1.58903	1.78509		9.051	0.37545
	9.057	18.299	10.5992	1.58903	1.78495		9.054	0.377234
	9.059	18.3312	10.5961	1.58893	1.7848		9.056	0.379018
	9.062	18.4278	10.5938	1.58893	1.78465		9.059	0.380802
	9.065	18.5567	10.5923	1.58933	1.78487		9.062	0.382408
	9.067	18.6856	10.5915	1.58994	1.78538		9.064	0.383746
	9.07	18.8305	10.5899	1.59054	1.78589		9.067	0.385084
	9.073	19.1527	10.5891	1.59105	1.7864		9.07	0.386511
	9.075	19.4749	10.5837	1.58963	1.78662		9.072	0.384638
	9.078	19.797	10.5783	1.58792	1.78684		9.075	0.38223
	9.081	20.0548	10.5721	1.5862	1.78706		9.078	0.379821
	9.083	20.0709	10.5682	1.58459	1.78713		9.08	0.377591
	9.086	20.1031	10.5713	1.58338	1.7864		9.083	0.376699
	9.089	20.1353	10.5752	1.58207	1.78567		9.086	0.375896
	9.091	20.1031	10.5791	1.58086	1.78502		9.088	0.375004
	9.094	19.9903	10.5814	1.57945	1.78393		9.091	0.373577
	9.097	19.8776	10.5822	1.57803	1.7821		9.094	0.370901
	9.099	19.7809	10.5829	1.57652	1.78036		9.096	0.368314
	9.102	19.7809	10.5837	1.57501	1.77854		9.099	0.365727
	9.105	19.8293	10.5775	1.5745	1.77693		9.102	0.363854
	9.107	19.8615	10.5666	1.5744	1.77548		9.104	0.362427
	9.11	19.9098	10.5565	1.5744	1.77395		9.107	0.361
	9.113	19.8937	10.5464	1.5743	1.77249		9.11	0.359572
	9.115	19.8776	10.5402	1.57561	1.77205		9.112	0.359216
	9.118	19.8615	10.5356	1.57713	1.77176		9.115	0.358948
	9.121	19.8131	10.5309	1.57864	1.77147		9.118	0.35868
	9.123	19.6843	10.527	1.58015	1.77125		9.12	0.358502
	9.126	19.5393	10.5317	1.58157	1.77147		9.123	0.359572
	9.129	19.4104	10.5371	1.58308	1.77162		9.126	0.360554
	9.131	19.2332	10.5425	1.58459	1.77176		9.128	0.361535
	9.134	19.0077	10.5488	1.5859	1.77213		9.131	0.362784
	9.137	18.7822	10.5573	1.58691	1.77264		9.134	0.364478
	9.139	18.5567	10.5658	1.58792	1.77315		9.136	0.366173
	9.142	18.4117	10.5752	1.58893	1.77366		9.139	0.367868
	9.145	18.2668	10.5829	1.59044	1.77431		9.142	0.369295
	9.147	18.1218	10.5899	1.59236	1.77497		9.144	0.370455
	9.15	17.9929	10.5969	1.59417	1.7757		9.147	0.371615
	9.153	18.1862	10.6047	1.59599	1.77642		9.15	0.372863
	9.155	18.3795	10.6093	1.59619	1.77708		9.152	0.372774
	9.158	18.5728	10.6148	1.59609	1.77773		9.155	0.372507
	9.161	18.7661	10.6194	1.59589	1.77846		9.158	0.372239
	9.163	18.9272	10.6233	1.59579	1.77919		9.16	0.371882
	9.166	19.0883	10.6187	1.59619	1.78021		9.163	0.371347
	9.169	19.2655	10.614	1.59659	1.7813		9.166	0.370723
	9.171	19.3782	10.6093	1.597	1.7824		9.168	0.370098
	9.174	19.4588	10.6047	1.5971	1.7832		9.171	0.369206
	9.177	19.5232	10.6	1.59649	1.78349		9.174	0.367868
	9.179	19.6037	10.5954	1.59589	1.78378		9.176	0.366441
	9.182	19.6198	10.5907	1.59518	1.784		9.179	0.365103
	9.185	19.6198	10.5806	1.59427	1.78414		9.182	0.364478
	9.187	19.636	10.5658	1.59306	1.78422		9.184	0.364389
	9.19	19.636	10.5511	1.59185	1.78422		9.187	0.364389
	9.193	19.6037	10.5363	1.59064	1.78429		9.189	0.3643
	9.195	19.5876	10.5309	1.59014	1.78414		9.192	0.365906
	9.198	19.5554	10.5278	1.58984	1.78393		9.195	0.367868
	9.201	19.5232	10.5239	1.58943	1.78371		9.197	0.369741
	9.203	19.491	10.5208	1.58903	1.78349		9.2	0.371793
	9.206	19.4427	10.5231	1.58852	1.78378		9.203	0.375539
	9.209	19.3943	10.5262	1.58792	1.78407		9.205	0.379197
	9.211	19.3138	10.5286	1.58731	1.78436		9.208	0.382943
	9.214	19.201	10.5332	1.58671	1.78465		9.211	0.386154
	9.217	19.0722	10.5418	1.5861	1.78495		9.213	0.388295
	9.219	18.9594	10.5495	1.5855	1.78531		9.216	0.390347
	9.222	18.8466	10.5581	1.58489	1.78567		9.219	0.392399
	9.225	18.7178	10.5627	1.58459	1.78626		9.221	0.392666
	9.227	18.605	10.5643	1.58459	1.78699		9.224	0.391328
	9.23	18.4762	10.5651	1.58469	1.78764		9.227	0.390079
	9.233	18.4278	10.5666	1.58469	1.78837		9.229	0.388741
	9.235	18.3795	10.5557	1.5851	1.7891		9.232	0.384727
	9.238	18.3312	10.5425	1.5856	1.78983		9.235	0.37991
	9.241	18.3151	10.5293	1.5861	1.79055		9.237	0.375183
	9.243	18.4117	10.5161	1.58671	1.79128		9.24	0.370544
	9.246	18.4923	10.5045	1.58782	1.7923		9.243	0.368671
	9.249	18.5728	10.4928	1.58893	1.79339		9.245	0.366708
	9.251	18.6211	10.4812	1.59004	1.79441		9.248	0.364746
	9.254	18.6372	10.4711	1.59084	1.79551		9.251	0.363051
	9.257	18.6534	10.4649	1.59105	1.79675		9.253	0.361624
	9.259	18.6695	10.4587	1.59115	1.79798		9.256	0.360197
	9.262	18.6534	10.4524	1.59125	1.79922		9.259	0.35877
	9.265	18.6534	10.4509	1.59084	1.7998		9.261	0.358948
	9.267	18.6372	10.4524	1.58984	1.79995		9.264	0.360554
	9.27	18.6211	10.454	1.58883	1.8001		9.267	0.362159
	9.273	18.605	10.4563	1.58792	1.80031		9.269	0.363676
	9.275	18.5889	10.4625	1.58721	1.79944		9.272	0.364032
	9.278	18.5889	10.4695	1.58661	1.79827		9.275	0.364032
	9.281	18.5728	10.4773	1.586	1.79718		9.277	0.364122
	9.283	18.5406	10.4843	1.5853	1.79602		9.28	0.364122
	9.286	18.5245	10.4913	1.58288	1.79536		9.283	0.364389
	9.289	18.5084	10.4983	1.58046	1.79463		9.285	0.364657
	9.291	18.4762	10.5053	1.57803	1.7939		9.288	0.365014
	9.294	18.4439	10.5115	1.57622	1.79303		9.291	0.36537
	9.297	18.4117	10.5161	1.57602	1.79172		9.293	0.365995
	9.299	18.3956	10.52	1.57582	1.79048		9.296	0.366708
	9.302	18.3634	10.5247	1.57561	1.78917		9.299	0.367333
	9.305	18.3312	10.527	1.57561	1.78815		9.301	0.36769
	9.307	18.299	10.5262	1.57571	1.78735		9.304	0.367779
	9.31	18.2668	10.5262	1.57582	1.78655		9.307	0.367868
	9.313	18.2668	10.5255	1.57592	1.78567		9.309	0.367957
	9.315	18.2668	10.5216	1.57682	1.78458		9.312	0.368136
	9.318	18.2668	10.5169	1.57803	1.78334		9.315	0.368493
	9.321	18.2829	10.5123	1.57914	1.78218		9.317	0.36876
	9.323	18.3151	10.5076	1.58025	1.78101		9.32	0.369028
	9.326	18.3634	10.5006	1.58136	1.7805		9.323	0.368939
	9.329	18.4117	10.4944	1.58247	1.77992		9.325	0.368849
	9.331	18.4601	10.4874	1.58348	1.77941		9.328	0.36876
	9.334	18.5084	10.4835	1.58429	1.77926		9.331	0.36876
	9.337	18.5567	10.4851	1.58419	1.78014		9.333	0.369206
	9.339	18.6211	10.4874	1.58409	1.78101		9.336	0.369652
	9.342	18.5889	10.4897	1.58399	1.78189		9.339	0.370098
	9.345	18.5406	10.4921	1.58368	1.78291		9.341	0.370187
	9.347	18.4762	10.4952	1.58318	1.78407		9.344	0.369831
	9.35	18.4117	10.4983	1.58267	1.78524		9.347	0.369385
	9.353	18.3795	10.5014	1.58217	1.78633		9.349	0.369028
	9.355	18.3312	10.5076	1.58207	1.78771		9.352	0.369831
	9.358	18.299	10.5146	1.58197	1.78917		9.355	0.371079
	9.361	18.2829	10.5208	1.58197	1.79055		9.357	0.372239
	9.363	18.3151	10.5278	1.58187	1.79194		9.36	0.373488
	9.366	18.3634	10.5309	1.58207	1.79165		9.363	0.37322
	9.369	18.4117	10.5332	1.58227	1.79136		9.365	0.373042
	9.371	18.4601	10.5356	1.58247	1.79106		9.368	0.372774
	9.374	18.4923	10.5379	1.58257	1.79085		9.371	0.372685
	9.376	18.5245	10.5371	1.58278	1.79099		9.373	0.37322
	9.379	18.5567	10.5371	1.58288	1.79114		9.376	0.373666
	9.382	18.6534	10.5363	1.58298	1.79121		9.379	0.374112
	9.384	18.7822	10.5394	1.58338	1.7915		9.381	0.374558
	9.387	18.895	10.5457	1.58388	1.79194		9.384	0.374915
	9.39	19.0238	10.5511	1.58449	1.79237		9.387	0.375361
	9.392	19.0399	10.5573	1.5851	1.79281		9.389	0.375718
	9.395	19.0561	10.5534	1.5858	1.79296		9.392	0.374915
	9.398	19.0561	10.5464	1.58661	1.79296		9.395	0.373755
	9.4	19.0883	10.5394	1.58742	1.79303		9.397	0.372507
	9.403	19.1688	10.5324	1.58822	1.7931		9.4	0.371258
	9.406	19.2655	10.5177	1.58893	1.79281		9.403	0.370544
	9.408	19.346	10.5029	1.58974	1.79245		9.405	0.369741
	9.411	19.3943	10.4882	1.59044	1.79216		9.408	0.369028
	9.414	19.4265	10.4742	1.59145	1.79172		9.411	0.368225
	9.416	19.4427	10.4625	1.59316	1.79099		9.413	0.367244
	9.419	19.4588	10.4501	1.59478	1.79019		9.416	0.366262
	9.422	19.3138	10.4385	1.59649	1.78939		9.419	0.36537
	9.424	19.0883	10.4284	1.5975	1.78866		9.421	0.364657
	9.427	18.8628	10.4206	1.5978	1.788		9.424	0.364211
	9.43	18.6372	10.4128	1.59821	1.78728		9.427	0.363765
	9.432	18.4601	10.4058	1.59851	1.78655		9.429	0.36323
	9.435	18.299	10.4082	1.59912	1.78749		9.432	0.362694
	9.438	18.1218	10.4136	1.59982	1.78895		9.435	0.36207
	9.44	17.9446	10.4198	1.60053	1.79041		9.437	0.361446
	9.443	17.7996	10.426	1.60123	1.79194		9.44	0.360821
	9.446	17.6385	10.4346	1.60154	1.7907		9.443	0.361446
	9.448	17.4936	10.4431	1.60184	1.78953		9.445	0.362159
	9.451	17.3486	10.4517	1.60224	1.7883		9.448	0.362784
	9.454	17.2519	10.4587	1.60234	1.7872		9.451	0.363497
	9.456	17.1553	10.4625	1.60214	1.78662		9.453	0.364122
	9.459	17.0586	10.4664	1.60194	1.78604		9.456	0.364835
	9.462	16.9781	10.4695	1.60164	1.78538		9.459	0.365549
	9.464	16.8976	10.4742	1.60093	1.78444		9.461	0.366352
	9.467	16.8331	10.4781	1.59962	1.78298		9.464	0.367422
	9.47	16.7526	10.482	1.59831	1.78152		9.467	0.368403
	9.472	16.6076	10.4866	1.5971	1.78007		9.469	0.369385
	9.475	16.4626	10.4843	1.59599	1.77883		9.472	0.369831
	9.478	16.3015	10.4804	1.59508	1.77759		9.475	0.369831
	9.48	16.1727	10.4765	1.59417	1.77635		9.477	0.36992
	9.483	16.2049	10.4726	1.59327	1.77519		9.48	0.370009
	9.486	16.2371	10.4688	1.59276	1.77548		9.482	0.370187
	9.488	16.2693	10.4641	1.59226	1.77584		9.485	0.370366
	9.491	16.3177	10.4594	1.59175	1.77621		9.488	0.370544
	9.494	16.3821	10.4563	1.59105	1.7765		9.49	0.370723
	9.496	16.4465	10.4556	1.58953	1.77642		9.493	0.370455
	9.499	16.5271	10.4548	1.58802	1.77635		9.496	0.370187
	9.502	16.5271	10.454	1.58651	1.77628		9.498	0.370009
	9.504	16.511	10.4579	1.5857	1.77708		9.501	0.36992
	9.507	16.4948	10.4672	1.5858	1.77883		9.504	0.370098
	9.51	16.4787	10.4765	1.5858	1.78065		9.506	0.370366
	9.512	16.5915	10.4858	1.5859	1.7824		9.509	0.370544
	9.515	16.7365	10.5029	1.58651	1.78465		9.512	0.370544
	9.518	16.8653	10.5239	1.58742	1.78706		9.514	0.370544
	9.52	16.9781	10.5441	1.58832	1.78946		9.517	0.370455
	9.523	16.9942	10.5643	1.58923	1.79187		9.52	0.370366
	9.526	17.0103	10.5682	1.59105	1.79332		9.522	0.370455
	9.528	17.0264	10.5713	1.59286	1.79471		9.525	0.370633
	9.531	17.1392	10.5752	1.59478	1.79609		9.528	0.370723
	9.534	17.3969	10.5767	1.59649	1.79733		9.53	0.370901
	9.536	17.6546	10.5713	1.5973	1.79798		9.533	0.371615
	9.539	17.9124	10.5658	1.59811	1.79864		9.536	0.372328
	9.542	18.0735	10.5612	1.59891	1.79929		9.538	0.372953
	9.544	18.1701	10.5534	1.59891	1.79973		9.541	0.373666
	9.547	18.2829	10.5433	1.59811	1.79988		9.544	0.374201
	9.55	18.3795	10.5332	1.5973	1.80002		9.546	0.374737
	9.552	18.3795	10.5231	1.59649	1.80017		9.549	0.375361
	9.555	18.3473	10.5185	1.59538	1.80075		9.552	0.375183
	9.558	18.3312	10.5161	1.59417	1.80148		9.554	0.374737
	9.56	18.2829	10.5138	1.59296	1.80221		9.557	0.374201
	9.563	18.0412	10.5115	1.59175	1.80294		9.56	0.373755
	9.566	17.7996	10.5123	1.59226	1.80374		9.562	0.372774
	9.568	17.5419	10.513	1.59286	1.80454		9.565	0.371704
	9.571	17.3325	10.513	1.59357	1.80534		9.568	0.370723
	9.574	17.1553	10.513	1.59417	1.80614		9.57	0.369831
	9.576	16.9781	10.5076	1.59488	1.80672		9.573	0.369474
	9.579	16.8009	10.5029	1.59559	1.80738		9.576	0.369206
	9.582	16.672	10.4983	1.59629	1.80796		9.578	0.368939
	9.584	16.5915	10.489	1.59669	1.80782		9.581	0.368849
	9.587	16.4948	10.4757	1.59669	1.80672		9.584	0.368939
	9.59	16.4143	10.4618	1.59659	1.80563		9.586	0.369117
	9.592	16.4304	10.4486	1.59659	1.80447		9.589	0.369206
	9.595	16.4626	10.4361	1.59609	1.80294		9.592	0.369652
	9.598	16.511	10.4237	1.59538	1.80112		9.594	0.370187
	9.6	16.5271	10.4121	1.59468	1.79929		9.597	0.370723
	9.603	16.4143	10.3996	1.59397	1.79755		9.6	0.371258
	9.606	16.3015	10.3926	1.59266	1.79624		9.602	0.37099
	9.608	16.1888	10.3856	1.59145	1.79492		9.605	0.370633
	9.611	16.076	10.3787	1.59014	1.79361		9.608	0.370277
	9.614	15.9311	10.374	1.58923	1.79245		9.61	0.36992
	9.616	15.7861	10.3818	1.58994	1.79208		9.613	0.369741
	9.619	15.6411	10.3895	1.59054	1.79179		9.616	0.369474
	9.622	15.625	10.3981	1.59125	1.79143		9.618	0.369295
	9.624	15.6733	10.4066	1.59216	1.79157		9.621	0.368671
	9.627	15.7216	10.4152	1.59347	1.79252		9.624	0.367154
	9.63	15.77	10.4237	1.59478	1.79347		9.626	0.365549
	9.632	15.9955	10.4322	1.59619	1.79441		9.629	0.364032
	9.635	16.2532	10.4392	1.5971	1.79514		9.632	0.364032
	9.638	16.511	10.4455	1.5978	1.7958		9.634	0.364924
	9.64	16.7687	10.4517	1.59851	1.79653		9.637	0.365816
	9.643	17.107	10.4579	1.59922	1.79718		9.64	0.366708
	9.646	17.4452	10.4625	1.60012	1.79711		9.642	0.366708
	9.648	17.7835	10.4672	1.60103	1.79696		9.645	0.366619
	9.651	18.0896	10.4711	1.60194	1.79682		9.648	0.366441
	9.654	18.3634	10.4757	1.60244	1.79653		9.65	0.366352
	9.656	18.6372	10.4781	1.60073	1.79573		9.653	0.365995
	9.659	18.9111	10.4804	1.59891	1.79485		9.656	0.365638
	9.662	19.1044	10.4835	1.5972	1.79405		9.658	0.365281
	9.664	19.2171	10.4866	1.59589	1.79267		9.661	0.364924
	9.667	19.346	10.4913	1.59538	1.79055		9.664	0.364478
	9.67	19.4749	10.4959	1.59478	1.78837		9.666	0.363943
	9.672	19.5554	10.5006	1.59427	1.78626		9.669	0.363497
	9.675	19.636	10.499	1.59387	1.78531		9.672	0.362159
	9.678	19.7165	10.4952	1.59367	1.78502		9.674	0.360286
	9.68	19.797	10.4905	1.59337	1.78473		9.677	0.358324
	9.683	19.7326	10.4866	1.59306	1.78444		9.68	0.35645
	9.686	19.6843	10.4789	1.59387	1.78429		9.682	0.355737
	9.688	19.6198	10.4711	1.59488	1.78414		9.685	0.355291
	9.691	19.6521	10.4633	1.59579	1.78407		9.688	0.354755
	9.694	19.8293	10.4556	1.59669	1.78393		9.69	0.354309
	9.696	20.0064	10.4524	1.5975	1.78407		9.693	0.354131
	9.699	20.1836	10.4493	1.59841	1.78414		9.696	0.354042
	9.702	20.1031	10.4462	1.59922	1.78429		9.698	0.353863
	9.704	19.8454	10.4439	1.59972	1.78414		9.701	0.354042
	9.707	19.5876	10.4416	1.59972	1.78349		9.704	0.354666
	9.71	19.346	10.4392	1.59972	1.78276		9.706	0.35538
	9.712	19.3943	10.4369	1.59972	1.7821		9.709	0.356093
	9.715	19.5232	10.4307	1.59891	1.7824		9.712	0.356183
	9.718	19.6521	10.4222	1.5975	1.78327		9.714	0.355826
	9.72	19.7648	10.4136	1.59619	1.78414		9.717	0.355469
	9.723	19.7487	10.4043	1.59488	1.78495		9.72	0.355112
	9.726	19.7326	10.3919	1.59468	1.78546		9.722	0.355737
	9.728	19.7326	10.3794	1.59458	1.78589		9.725	0.356539
	9.731	19.6521	10.3662	1.59448	1.78633		9.728	0.357342
	9.734	19.4749	10.3546	1.59448	1.78677		9.73	0.357967
	9.736	19.2816	10.3522	1.59407	1.78735		9.733	0.357431
	9.739	19.1044	10.3499	1.59367	1.78793		9.736	0.356807
	9.742	19.0561	10.3476	1.59327	1.78859		9.738	0.356183
	9.744	19.1044	10.3476	1.59296	1.78888		9.741	0.355737
	9.747	19.1688	10.3515	1.59306	1.78866		9.744	0.355291
	9.75	19.2171	10.3561	1.59306	1.78851		9.746	0.354934
	9.752	19.0883	10.36	1.59316	1.7883		9.749	0.354577
	9.755	18.9111	10.3717	1.59246	1.78873		9.752	0.355291
	9.758	18.7339	10.388	1.59135	1.78961		9.754	0.356896
	9.76	18.5728	10.4043	1.59034	1.79048		9.757	0.358413
	9.763	18.5728	10.4206	1.58923	1.79136		9.76	0.360018
	9.766	18.5567	10.4284	1.58893	1.7923		9.762	0.35984
	9.768	18.5567	10.4338	1.58883	1.79325		9.765	0.359305
	9.771	18.5406	10.44	1.58873	1.79412		9.768	0.35877
	9.774	18.4601	10.4455	1.58863	1.79514		9.77	0.358324
	9.776	18.3956	10.4486	1.58893	1.79631		9.773	0.359305
	9.779	18.3312	10.4509	1.58923	1.79755		9.775	0.360286
	9.782	18.2668	10.454	1.58953	1.79878		9.778	0.361267
	9.784	18.2023	10.4579	1.59034	1.79973		9.781	0.361802
	9.787	18.1379	10.4641	1.59216	1.80017		9.783	0.361356
	9.79	18.0735	10.4711	1.59397	1.80053		9.786	0.360821
	9.792	18.009	10.4773	1.59579	1.80097		9.789	0.360286
	9.795	17.9285	10.4835	1.59659	1.80148		9.791	0.360554
	9.797	17.864	10.489	1.59669	1.80199		9.794	0.361446
	9.8	17.7996	10.4944	1.5968	1.80257		9.797	0.362248
	9.803	17.8802	10.4998	1.597	1.80315		9.799	0.36314
	9.805	17.9446	10.5045	1.5972	1.80257		9.802	0.362962
	9.808	18.009	10.5084	1.5973	1.80184		9.805	0.362427
	9.811	18.0412	10.513	1.5975	1.80112		9.807	0.361892
	9.813	18.009	10.5169	1.5977	1.80031		9.81	0.361535
	9.816	17.9607	10.5161	1.5976	1.7998		9.813	0.362784
	9.819	17.9285	10.5154	1.5974	1.79929		9.815	0.364032
	9.821	17.7996	10.5146	1.5973	1.79878		9.818	0.365281
	9.824	17.6063	10.513	1.59669	1.79806		9.821	0.366084
	9.827	17.413	10.5099	1.59508	1.79682		9.823	0.365816
	9.829	17.2197	10.5068	1.59347	1.79558		9.826	0.365549
	9.832	17.2841	10.5037	1.59195	1.79434		9.829	0.365281
	9.835	17.413	10.5029	1.59155	1.7939		9.831	0.366084
	9.837	17.5419	10.5045	1.59206	1.79405		9.834	0.36769
	9.84	17.6707	10.506	1.59266	1.7942		9.837	0.369295
	9.843	17.7191	10.5076	1.59316	1.79434		9.839	0.370901
	9.845	17.7674	10.5091	1.59206	1.79543		9.842	0.371704
	9.848	17.8157	10.5099	1.59064	1.79667		9.845	0.372239
	9.851	17.9124	10.5115	1.58923	1.79798		9.847	0.372863
	9.853	18.1218	10.513	1.58782	1.79922		9.85	0.373399
	9.856	18.3473	10.5146	1.58691	1.79915		9.853	0.374469
	9.859	18.5567	10.5154	1.586	1.79915		9.855	0.37545
	9.861	18.5406	10.5169	1.58499	1.79908		9.858	0.376521
	9.864	18.3473	10.5154	1.58439	1.79915		9.861	0.376877
	9.867	18.1379	10.5084	1.58429	1.79937		9.863	0.37545
	9.869	17.9446	10.5014	1.58419	1.79959		9.866	0.374023
	9.872	17.7513	10.4944	1.58409	1.79988		9.869	0.372685
	9.875	17.5741	10.4734	1.58378	1.79937		9.871	0.371704
	9.877	17.3808	10.4423	1.58338	1.79827		9.874	0.371079
	9.88	17.2036	10.4105	1.58288	1.79718		9.877	0.370455
	9.883	17.0103	10.3787	1.58237	1.79609		9.879	0.36992
	9.885	16.817	10.367	1.58278	1.79529		9.882	0.369028
	9.888	16.6237	10.36	1.58348	1.79449		9.885	0.368136
	9.891	16.5432	10.353	1.58409	1.79376		9.887	0.367244
	9.893	16.6881	10.3468	1.58469	1.79303		9.89	0.366352
	9.896	16.8331	10.3445	1.58419	1.79361		9.893	0.364835
	9.899	16.9942	10.3429	1.58378	1.79412		9.895	0.363319
	9.901	17.107	10.3406	1.58328	1.79471		9.898	0.361802
	9.904	17.1875	10.3445	1.58288	1.79507		9.901	0.360821
	9.907	17.268	10.3647	1.58267	1.795		9.903	0.361713
	9.909	17.3486	10.3841	1.58247	1.795		9.906	0.362605
	9.912	17.3808	10.4035	1.58217	1.79492		9.909	0.363408
	9.915	17.413	10.4198	1.58328	1.79507		9.911	0.364122
	9.917	17.4291	10.4338	1.5857	1.79536		9.914	0.364746
	9.92	17.4613	10.447	1.58802	1.79565		9.917	0.36537
	9.923	17.5258	10.4602	1.59034	1.79594		9.919	0.365906
	9.925	17.5902	10.4625	1.59155	1.79609		9.922	0.366619
	9.928	17.6546	10.4625	1.59246	1.79616		9.925	0.367333
	9.931	17.6707	10.4618	1.59327	1.79624		9.927	0.367957
	9.933	17.5419	10.461	1.59427	1.79624		9.93	0.368671
	9.936	17.3969	10.4509	1.59649	1.79492		9.933	0.369563
	9.939	17.268	10.4416	1.59881	1.79361		9.935	0.370455
	9.941	17.1875	10.4315	1.60113	1.7923		9.938	0.371347
	9.944	17.1553	10.4229	1.60275	1.79114		9.941	0.372061
	9.947	17.1231	10.4183	1.60295	1.79026		9.943	0.372417
	9.949	17.0909	10.4128	1.60315	1.78939		9.946	0.372774
	9.952	17.0425	10.4074	1.60325	1.78859		9.949	0.373131
	9.955	17.0103	10.4074	1.60345	1.78749		9.951	0.373666
	9.957	16.962	10.4121	1.60376	1.78626		9.954	0.37438
	9.96	16.9298	10.4159	1.60406	1.78502		9.957	0.375093
	9.963	16.8492	10.4206	1.60426	1.78378		9.959	0.375807
	9.965	16.7687	10.4322	1.60456	1.78327		9.962	0.376164
	9.968	16.6881	10.4462	1.60476	1.78298		9.965	0.376342
	9.971	16.6076	10.4594	1.60507	1.78269		9.967	0.376521
	9.973	16.5271	10.4734	1.60527	1.7824		9.97	0.376699
	9.976	16.4465	10.4827	1.60486	1.78167		9.973	0.376253
	9.979	16.366	10.4921	1.60446	1.78094		9.975	0.375807
	9.981	16.3499	10.5006	1.60416	1.78021		9.978	0.375361
	9.984	16.366	10.5084	1.60365	1.77985		9.981	0.374647
	9.987	16.3982	10.5123	1.60295	1.78079		9.983	0.372953
	9.989	16.4304	10.5154	1.60214	1.78174		9.986	0.371347
	9.992	16.4948	10.5192	1.60144	1.78276		9.989	0.369652
	9.995	16.5593	10.5192	1.60073	1.78298		9.991	0.367957
	9.997	16.6398	10.5161	1.60012	1.78261		9.994	0.366084
	10	16.7204	10.5123	1.59952	1.78225		9.997	0.3643
	10.003	16.7365	10.5091	1.59891	1.78181		9.999	0.362516
	10.005	16.7687	10.5053	1.59861	1.78174		10.002	0.361446
	10.008	16.7848	10.5006	1.59861	1.78174		10.005	0.360732
	10.011	16.8492	10.4967	1.59851	1.78167		10.007	0.360018
	10.013	17.0103	10.4921	1.59841	1.78167		10.01	0.359216
	10.016	17.1714	10.4928	1.59811	1.78065		10.013	0.359037
	10.019	17.3325	10.4944	1.5978	1.7797		10.015	0.358859
	10.021	17.4613	10.4952	1.5975	1.77868		10.018	0.35868
	10.024	17.558	10.4952	1.5972	1.7781		10.021	0.358502
	10.027	17.6546	10.4913	1.597	1.77854		10.023	0.358056
	10.029	17.7352	10.4874	1.5968	1.77905		10.026	0.35761
	10.032	17.9285	10.4835	1.59649	1.77956		10.029	0.357253
	10.035	18.154	10.4789	1.59589	1.77999		10.031	0.357075
	10.037	18.3795	10.4726	1.59488	1.7805		10.034	0.357164
	10.04	18.605	10.4672	1.59387	1.78101		10.037	0.357253
	10.043	18.6211	10.4618	1.59286	1.78152		10.039	0.357431
	10.045	18.6372	10.4517	1.59195	1.78181		10.042	0.356718
	10.048	18.6372	10.44	1.59115	1.7821		10.045	0.355737
	10.051	18.5728	10.4284	1.59034	1.78232		10.047	0.354845
	10.053	18.2345	10.4159	1.58953	1.78254		10.05	0.353863
	10.056	17.9124	10.4136	1.58943	1.78094		10.053	0.353863
	10.059	17.5741	10.4113	1.58933	1.77934		10.055	0.354042
	10.061	17.1875	10.4089	1.58923	1.77773		10.058	0.354131
	10.064	16.7687	10.4089	1.58913	1.77613		10.061	0.354399
	10.067	16.3499	10.4152	1.58933	1.77468		10.063	0.355201
	10.069	15.9311	10.4214	1.58953	1.77315		10.066	0.356004
	10.072	15.7055	10.4284	1.58963	1.77162		10.068	0.356807
	10.075	15.5606	10.4385	1.59024	1.76994		10.071	0.358324
	10.077	15.4156	10.4532	1.59115	1.76812		10.074	0.360732
	10.08	15.2706	10.468	1.59216	1.7663		10.076	0.36323
	10.083	15.2867	10.4827	1.59316	1.76448		10.079	0.365638
	10.085	15.3189	10.4874	1.59357	1.76397		10.082	0.367957
	10.088	15.3351	10.489	1.59367	1.7639		10.084	0.370187
	10.091	15.3673	10.4905	1.59387	1.7639		10.087	0.372417
	10.093	15.3995	10.4921	1.59397	1.76382		10.09	0.374647
	10.096	15.4478	10.4921	1.59407	1.76426		10.092	0.376788
	10.099	15.4961	10.4913	1.59417	1.76477		10.095	0.379018
	10.101	15.5284	10.4913	1.59427	1.76521		10.098	0.381159
	10.104	15.5767	10.4928	1.59448	1.76594		10.1	0.383122
	10.107	15.625	10.4983	1.59508	1.76783		10.103	0.384103
	10.109	15.6733	10.5045	1.59579	1.76972		10.106	0.385084
	10.112	15.6411	10.5107	1.59639	1.77162		10.108	0.386065
	10.115	15.5767	10.5231	1.597	1.77351		10.111	0.3866
	10.117	15.5122	10.5441	1.5976	1.77548		10.114	0.38669
	10.12	15.4478	10.5651	1.59811	1.77737		10.116	0.386779
	10.123	15.4961	10.586	1.59871	1.77934		10.119	0.386868
	10.125	15.5445	10.5915	1.59952	1.78043		10.122	0.386422
	10.128	15.5928	10.5891	1.60043	1.78116		10.124	0.385798
	10.131	15.6089	10.5876	1.60133	1.78189		10.127	0.385262
	10.133	15.48	10.586	1.60224	1.78261		10.13	0.384638
	10.136	15.3512	10.5806	1.60426	1.7824		10.132	0.383746
	10.139	15.2062	10.5752	1.60628	1.78203		10.135	0.382943
	10.141	14.9968	10.5697	1.60829	1.78174		10.138	0.382051
	10.144	14.6907	10.5635	1.61011	1.7813		10.14	0.381427
	10.147	14.3847	10.5573	1.61132	1.7805		10.143	0.38223
	10.149	14.0786	10.5503	1.61243	1.7797		10.146	0.383032
	10.152	13.9014	10.5441	1.61364	1.7789		10.148	0.383835
	10.155	13.8048	10.5356	1.61455	1.77795		10.151	0.384995
	10.157	13.692	10.5239	1.61515	1.77672		10.154	0.38669
	10.16	13.5793	10.513	1.61576	1.77555		10.156	0.388385
	10.163	13.4665	10.5022	1.61636	1.77431		10.159	0.390079
	10.165	13.3537	10.5029	1.61576	1.77315		10.162	0.390882
	10.168	13.241	10.5091	1.61465	1.77191		10.164	0.391061
	10.171	13.1604	10.5161	1.61354	1.77067		10.167	0.391239
	10.173	13.2893	10.5224	1.61243	1.76943		10.17	0.391507
	10.176	13.4021	10.5192	1.61102	1.76856		10.172	0.390258
	10.179	13.5309	10.5154	1.60971	1.76761		10.175	0.388741
	10.181	13.5793	10.5107	1.60829	1.76674		10.178	0.387314
	10.184	13.5631	10.506	1.60708	1.76608		10.18	0.385798
	10.187	13.547	10.4983	1.60688	1.76666		10.183	0.384103
	10.189	13.5148	10.4897	1.60658	1.76725		10.186	0.382319
	10.192	13.4987	10.482	1.60628	1.76783		10.188	0.380624
	10.195	13.4665	10.475	1.60547	1.7687		10.191	0.379643
	10.197	13.4343	10.4703	1.60386	1.76987		10.194	0.37991
	10.2	13.4021	10.4656	1.60234	1.77103		10.196	0.380267
	10.203	13.4665	10.4602	1.60083	1.7722		10.199	0.380535
	10.205	13.5309	10.4618	1.60103	1.77264		10.202	0.380981
	10.208	13.5954	10.4664	1.60224	1.77285		10.204	0.381516
	10.21	13.6759	10.4711	1.60335	1.773		10.207	0.382051
	10.213	13.837	10.4757	1.60446	1.77315		10.21	0.382586
	10.216	14.0142	10.4874	1.60456	1.77446		10.212	0.384281
	10.218	14.1753	10.499	1.60466	1.77599		10.215	0.386065
	10.221	14.2075	10.5115	1.60476	1.77744		10.218	0.387938
	10.224	14.0625	10.5231	1.60476	1.77854		10.22	0.389633
	10.226	13.9175	10.5317	1.60476	1.77752		10.223	0.390347
	10.229	13.7726	10.541	1.60486	1.7765		10.226	0.390971
	10.232	13.4665	10.5495	1.60486	1.7754		10.228	0.391685
	10.234	13.096	10.5495	1.60466	1.77489		10.231	0.39222
	10.237	12.7416	10.5371	1.60426	1.77504		10.234	0.392399
	10.24	12.3711	10.5239	1.60376	1.77526		10.236	0.392666
	10.242	12.2584	10.5115	1.60335	1.7754		10.239	0.392845
	10.245	12.1617	10.4913	1.60285	1.77526		10.242	0.392488
	10.248	12.0812	10.468	1.60234	1.77497		10.244	0.391685
	10.25	11.9845	10.4447	1.60184	1.77468		10.247	0.390882
	10.253	11.8557	10.4206	1.60144	1.77431		10.25	0.390079
	10.256	11.7429	10.4136	1.60224	1.77373		10.252	0.389544
	10.258	11.614	10.4082	1.60325	1.773		10.255	0.38892
	10.261	11.7751	10.4027	1.60426	1.77234		10.258	0.388385
	10.264	12.3228	10.3989	1.60527	1.77183		10.26	0.387849
	10.266	12.8866	10.4035	1.60608	1.77264		10.263	0.388295
	10.269	13.4343	10.4082	1.60688	1.77344		10.266	0.388741
	10.272	13.7403	10.4121	1.60769	1.77417		10.268	0.389187
	10.274	13.9175	10.419	1.60829	1.77446		10.271	0.389009
	10.277	14.1108	10.4284	1.6084	1.77373		10.274	0.387849
	10.28	14.288	10.4377	1.6085	1.77307		10.276	0.38669
	10.282	14.4491	10.447	1.6087	1.77242		10.279	0.385441
	10.285	14.5941	10.4602	1.6086	1.77191		10.282	0.384014
	10.288	14.739	10.4773	1.6084	1.7714		10.284	0.382319
	10.29	14.8518	10.4936	1.60829	1.77089		10.287	0.380624
	10.293	14.7552	10.5099	1.60809	1.77038		10.29	0.378929
	10.296	14.6424	10.5146	1.60809	1.77009		10.292	0.377413
	10.298	14.5457	10.5169	1.60809	1.76987		10.295	0.375985
	10.301	14.3847	10.5192	1.60799	1.76958		10.298	0.374469
	10.304	14.143	10.5239	1.60799	1.76943		10.3	0.372953
	10.306	13.9175	10.5457	1.60769	1.77016		10.303	0.370723
	10.309	13.6759	10.5666	1.60739	1.77082		10.306	0.368582
	10.312	13.4665	10.5884	1.60718	1.77154		10.308	0.366352
	10.314	13.2571	10.6039	1.60668	1.77227		10.311	0.365638
	10.317	13.0477	10.6086	1.60577	1.77293		10.314	0.367957
	10.32	12.8383	10.614	1.60486	1.77366		10.316	0.370187
	10.322	12.645	10.6194	1.60396	1.77438		10.319	0.372417
	10.325	12.4356	10.6225	1.60305	1.7746		10.322	0.373488
	10.328	12.2423	10.6233	1.60214	1.77453		10.324	0.373577
	10.33	12.0812	10.6241	1.60113	1.77446		10.327	0.373666
	10.333	12.2423	10.6249	1.60012	1.77438		10.33	0.373845
	10.336	12.3872	10.621	1.59952	1.77358		10.332	0.374826
	10.338	12.5322	10.6163	1.59891	1.77271		10.335	0.376075
	10.341	12.6772	10.6109	1.59821	1.77176		10.338	0.377234
	10.344	12.8222	10.6062	1.5977	1.77082		10.34	0.378394
	10.346	12.951	10.5977	1.5974	1.76958		10.343	0.378751
	10.349	13.096	10.5884	1.5971	1.76841		10.346	0.379108
	10.352	13.1927	10.5798	1.5969	1.76717		10.348	0.379464
	10.354	13.2732	10.5697	1.597	1.7663		10.351	0.379732
	10.357	13.3537	10.5573	1.5977	1.76615		10.354	0.379821
	10.36	13.4182	10.5441	1.59851	1.76594		10.356	0.379821
	10.362	13.2249	10.5317	1.59922	1.76579		10.359	0.37991
	10.365	12.9994	10.5208	1.59982	1.76608		10.361	0.379554
	10.368	12.7577	10.5123	1.60043	1.76674		10.364	0.378929
	10.37	12.5483	10.5029	1.60103	1.76739		10.367	0.378305
	10.373	12.3711	10.4944	1.60154	1.76805		10.369	0.377591
	10.376	12.1939	10.4897	1.60234	1.76841		10.372	0.377323
	10.378	12.0329	10.4858	1.60325	1.76878		10.375	0.377056
	10.381	11.8879	10.482	1.60406	1.76914		10.377	0.376788
	10.384	11.8073	10.4765	1.60486	1.76929		10.38	0.376521
	10.386	11.7268	10.4618	1.60547	1.76746		10.383	0.376788
	10.389	11.6463	10.4462	1.60608	1.76564		10.385	0.376967
	10.392	11.614	10.4307	1.60658	1.7639		10.388	0.377145
	10.394	11.5979	10.4183	1.60718	1.76229		10.391	0.377769
	10.397	11.5979	10.4113	1.60799	1.76135		10.393	0.379108
	10.4	11.5818	10.4043	1.6087	1.76033		10.396	0.380446
	10.402	11.453	10.3973	1.6095	1.75938		10.399	0.381873
	10.405	11.2919	10.3942	1.60971	1.75763		10.401	0.383211
	10.408	11.1469	10.3934	1.60961	1.75537		10.404	0.38446
	10.41	11.018	10.3926	1.6095	1.75312		10.407	0.385708
	10.413	10.9858	10.3919	1.6094	1.75086		10.409	0.386957
	10.416	10.9536	10.4004	1.609	1.75115		10.412	0.387849
	10.418	10.9214	10.4113	1.6085	1.75188		10.415	0.388652
	10.421	10.9375	10.4222	1.60799	1.75261		10.417	0.389455
	10.424	11.0019	10.433	1.60729	1.75341		10.42	0.390258
	10.426	11.0664	10.447	1.60476	1.75428		10.423	0.389633
	10.429	11.1308	10.461	1.60224	1.75516		10.425	0.389009
	10.432	11.308	10.4757	1.59972	1.7561		10.428	0.388474
	10.434	11.5335	10.4882	1.59791	1.7569		10.431	0.38776
	10.437	11.759	10.4975	1.5975	1.75749		10.433	0.386868
	10.44	11.9845	10.5076	1.5972	1.75807		10.436	0.385887
	10.442	12.1134	10.5177	1.5969	1.75865		10.439	0.384995
	10.445	12.2101	10.5138	1.597	1.75923		10.441	0.384727
	10.448	12.3228	10.5006	1.5974	1.75982		10.444	0.385173
	10.45	12.4356	10.4866	1.59791	1.7604		10.447	0.38553
	10.453	12.5161	10.4726	1.59831	1.76098		10.449	0.385976
	10.456	12.6128	10.4641	1.59982	1.76091		10.452	0.3866
	10.458	12.6933	10.4563	1.60144	1.76076		10.455	0.387225
	10.461	12.7255	10.4486	1.60315	1.76062		10.457	0.387938
	10.464	12.645	10.4408	1.60476	1.76055		10.46	0.388563
	10.466	12.5644	10.4377	1.60557	1.76135		10.463	0.389277
	10.469	12.4839	10.4346	1.60638	1.76215		10.465	0.390079
	10.472	12.4356	10.4322	1.60718	1.76295		10.468	0.390793
	10.474	12.3872	10.4284	1.60759	1.76382		10.471	0.390971
	10.477	12.355	10.4229	1.60708	1.76484		10.473	0.389633
	10.48	12.3067	10.4183	1.60658	1.76579		10.476	0.388295
	10.482	12.0973	10.4128	1.60597	1.76681		10.479	0.386957
	10.485	11.8557	10.4152	1.60517	1.76739		10.481	0.385352
	10.488	11.614	10.4245	1.60396	1.76776		10.484	0.383389
	10.49	11.3885	10.4338	1.60285	1.76805		10.487	0.381427
	10.493	11.3563	10.4431	1.60164	1.76834		10.489	0.379464
	10.496	11.3241	10.4447	1.60083	1.76776		10.492	0.376699
	10.498	11.2758	10.4447	1.60012	1.76695		10.495	0.373577
	10.501	11.2274	10.4439	1.59932	1.76615		10.497	0.370455
	10.504	11.1147	10.4439	1.59861	1.76535		10.5	0.367333
	10.506	11.0019	10.4447	1.59811	1.76492		10.503	0.366708
	10.509	10.8892	10.4447	1.5976	1.76448		10.505	0.366084
	10.512	10.7925	10.4455	1.5971	1.76404		10.508	0.36537
	10.514	10.6959	10.4455	1.5969	1.76368		10.511	0.365103
	10.517	10.5992	10.4462	1.5971	1.76331		10.513	0.365995
	10.52	10.5187	10.447	1.5974	1.76295		10.516	0.366887
	10.522	10.6153	10.4478	1.5977	1.76258		10.519	0.36769
	10.525	10.7442	10.44	1.5975	1.76215		10.521	0.368582
	10.528	10.8731	10.4245	1.597	1.76156		10.524	0.369563
	10.53	11.018	10.4097	1.59649	1.76098		10.527	0.370544
	10.533	11.2758	10.3942	1.59589	1.76047		10.529	0.371525
	10.536	11.5174	10.3849	1.59548	1.76113		10.532	0.372685
	10.538	11.7751	10.3779	1.59498	1.76222		10.535	0.373934
	10.541	12.049	10.3709	1.59458	1.76324		10.537	0.375183
	10.544	12.4034	10.3639	1.59417	1.76426		10.54	0.376431
	10.546	12.7577	10.3608	1.59296	1.76419		10.543	0.375361
	10.549	13.1121	10.3577	1.59185	1.76404		10.545	0.374291
	10.552	13.3537	10.3554	1.59064	1.76397		10.548	0.37322
	10.554	13.5309	10.3554	1.58933	1.76397		10.551	0.37215
	10.557	13.7081	10.3662	1.58731	1.76441		10.553	0.370812
	10.56	13.8853	10.3763	1.5853	1.76484		10.556	0.369474
	10.562	13.6115	10.3864	1.58328	1.76521		10.559	0.368136
	10.565	13.2571	10.3965	1.58278	1.76513		10.561	0.367065
	10.568	12.9027	10.4074	1.58368	1.76462		10.564	0.366262
	10.57	12.5322	10.4175	1.58469	1.76411		10.567	0.36546
	10.573	12.1456	10.4284	1.5857	1.7636		10.569	0.364657
	10.576	11.759	10.44	1.58671	1.76368		10.572	0.364478
	10.578	11.3724	10.4524	1.58782	1.76397		10.575	0.364657
	10.581	11.0503	10.4649	1.58893	1.76433		10.577	0.364835
	10.584	10.8409	10.4773	1.59004	1.76462		10.58	0.365014
	10.586	10.6314	10.4796	1.59306	1.76462		10.583	0.36537
	10.589	10.422	10.482	1.59619	1.76455		10.585	0.365727
	10.592	10.422	10.4851	1.59922	1.76455		10.588	0.366173
	10.594	10.5831	10.4866	1.60214	1.76455		10.591	0.366173
	10.597	10.7442	10.4851	1.60466	1.76448		10.593	0.365014
	10.6	10.8892	10.4835	1.60718	1.76441		10.596	0.363854
	10.602	10.9858	10.482	1.60961	1.76433		10.599	0.362694
	10.605	11.0825	10.4789	1.61142	1.76397		10.601	0.361446
	10.608	11.163	10.4734	1.61253	1.76331		10.604	0.360018
	10.61	11.2113	10.468	1.61364	1.76266		10.607	0.358591
	10.613	10.7764	10.4625	1.61465	1.762		10.609	0.357164
	10.616	10.3415	10.454	1.61414	1.76171		10.612	0.356093
	10.618	9.90657	10.4439	1.61304	1.76156		10.615	0.355112
	10.621	9.45554	10.4338	1.61193	1.76142		10.617	0.354131
	10.624	8.94008	10.4237	1.61082	1.76127		10.62	0.353239
	10.626	8.42461	10.4222	1.6087	1.76171		10.623	0.353061
	10.629	7.90915	10.4198	1.60658	1.76207		10.625	0.352882
	10.631	7.63531	10.4183	1.60436	1.76251		10.628	0.352793
	10.634	7.57088	10.4159	1.60224	1.76273		10.631	0.352882
	10.637	7.49034	10.4105	1.60012	1.76222		10.633	0.354042
	10.639	7.4259	10.4058	1.59801	1.76178		10.636	0.355112
	10.642	7.60309	10.4004	1.59589	1.76127		10.639	0.356183
	10.645	7.82861	10.395	1.59427	1.76084		10.641	0.356896
	10.647	8.07023	10.388	1.59337	1.76033		10.644	0.356985
	10.65	8.31186	10.381	1.59236	1.75989		10.646	0.357075
	10.653	8.52126	10.374	1.59145	1.75938		10.649	0.357253
	10.655	8.74678	10.3709	1.59115	1.75872		10.652	0.357788
	10.658	8.97229	10.3693	1.59115	1.75807		10.654	0.358502
	10.661	9.1817	10.3678	1.59115	1.75741		10.657	0.359216
	10.663	9.375	10.3662	1.59115	1.75668		10.66	0.359929
	10.666	9.58441	10.3686	1.59084	1.75581		10.662	0.361356
	10.669	9.77771	10.3717	1.59054	1.75486		10.665	0.362873
	10.671	9.82603	10.374	1.59024	1.75399		10.668	0.3643
	10.674	9.72938	10.3779	1.58994	1.75341		10.67	0.365816
	10.677	9.61662	10.3849	1.58994	1.75392		10.673	0.367154
	10.679	9.51997	10.3926	1.59004	1.75443		10.676	0.368582
	10.682	9.5683	10.3996	1.59004	1.75494		10.678	0.36992
	10.685	9.64884	10.4004	1.59004	1.75523		10.681	0.370544
	10.687	9.72938	10.395	1.59014	1.75516		10.684	0.370187
	10.69	9.80992	10.3888	1.59024	1.75508		10.686	0.369831
	10.693	9.93879	10.3825	1.59034	1.75501		10.689	0.369385
	10.695	10.0677	10.3709	1.59115	1.75516		10.692	0.368046
	10.698	10.1965	10.3577	1.59226	1.75537		10.694	0.366262
	10.701	10.3254	10.3437	1.59337	1.75552		10.697	0.364478
	10.703	10.4381	10.3297	1.59448	1.75574		10.7	0.362694
	10.706	10.5509	10.3126	1.59518	1.75559		10.702	0.361
	10.709	10.6637	10.2963	1.59579	1.75545		10.705	0.359305
	10.711	10.8247	10.2792	1.59639	1.7553		10.708	0.357699
	10.714	11.018	10.2645	1.5969	1.75501		10.71	0.356272
	10.717	11.2274	10.2552	1.5968	1.7545		10.713	0.356183
	10.719	11.4207	10.2458	1.59669	1.75392		10.716	0.356093
	10.722	11.5979	10.2365	1.59659	1.75333		10.718	0.356004
	10.725	11.759	10.2326	1.59629	1.75326		10.721	0.356629
	10.727	11.904	10.235	1.59559	1.75377		10.724	0.358145
	10.73	12.0651	10.2381	1.59498	1.75435		10.726	0.359662
	10.733	12.1617	10.2412	1.59427	1.75486		10.729	0.361178
	10.735	12.2423	10.2427	1.59357	1.75537		10.732	0.362338
	10.738	12.3389	10.2427	1.59276	1.75596		10.734	0.36323
	10.741	12.4195	10.2435	1.59195	1.75654		10.737	0.364122
	10.743	12.4678	10.2443	1.59115	1.75712		10.74	0.365014
	10.746	12.5161	10.2427	1.59135	1.75719		10.742	0.365281
	10.749	12.5644	10.2412	1.59175	1.75727		10.745	0.36546
	10.751	12.6289	10.2404	1.59206	1.75734		10.748	0.365638
	10.754	12.6772	10.2396	1.59226	1.75719		10.75	0.365727
	10.757	12.7255	10.242	1.59145	1.75632		10.753	0.36537
	10.759	12.7738	10.2443	1.59064	1.75552		10.756	0.365014
	10.762	12.8383	10.2466	1.58984	1.75472		10.758	0.364657
	10.765	12.9188	10.2497	1.58923	1.75406		10.761	0.363765
	10.767	12.9994	10.2528	1.58883	1.75384		10.764	0.362248
	10.77	13.0638	10.2559	1.58842	1.75355		10.766	0.360732
	10.773	12.9349	10.2598	1.58802	1.75326		10.769	0.359216
	10.775	12.8222	10.2614	1.58782	1.75333		10.772	0.358413
	10.778	12.6933	10.2621	1.58762	1.75355		10.774	0.357877
	10.781	12.5322	10.2637	1.58742	1.75377		10.777	0.357431
	10.783	12.2262	10.2645	1.58721	1.75399		10.78	0.356985
	10.786	11.9201	10.259	1.58681	1.75465		10.782	0.355915
	10.789	11.614	10.2536	1.58631	1.75537		10.785	0.354845
	10.791	11.3241	10.2482	1.5859	1.75617		10.788	0.353774
	10.794	11.0503	10.2443	1.5855	1.75683		10.79	0.352882
	10.797	10.7603	10.2474	1.5856	1.75705		10.793	0.353239
	10.799	10.4865	10.2513	1.5857	1.75727		10.796	0.353596
	10.802	10.3737	10.2544	1.5858	1.75756		10.798	0.353953
	10.805	10.2932	10.2598	1.5854	1.7577		10.801	0.354399
	10.807	10.2287	10.2676	1.58459	1.7577		10.804	0.354755
	10.81	10.1643	10.2746	1.58368	1.75763		10.806	0.355112
	10.813	10.3093	10.2823	1.58278	1.75763		10.809	0.355469
	10.815	10.4381	10.2924	1.58227	1.75727		10.812	0.356004
	10.818	10.5831	10.3041	1.58207	1.75676		10.814	0.356718
	10.821	10.7281	10.3157	1.58187	1.75617		10.817	0.357342
	10.823	10.9536	10.3274	1.58157	1.75567		10.82	0.357967
	10.826	11.1791	10.3336	1.58207	1.75552		10.822	0.359037
	10.829	11.3885	10.3398	1.58267	1.75537		10.825	0.360286
	10.831	11.5979	10.346	1.58328	1.7553		10.828	0.361446
	10.834	11.8073	10.3522	1.58388	1.75523		10.83	0.362605
	10.837	12.0006	10.3561	1.58479	1.75537		10.833	0.363051
	10.839	12.2101	10.3608	1.5856	1.75545		10.836	0.363586
	10.842	12.3872	10.3655	1.58651	1.75552		10.838	0.364032
	10.845	12.5483	10.3655	1.58752	1.75581		10.841	0.364211
	10.847	12.7255	10.3592	1.58873	1.75625		10.844	0.363854
	10.85	12.8866	10.353	1.58994	1.75668		10.846	0.363408
	10.853	12.8705	10.3468	1.59115	1.75719		10.849	0.362962
	10.855	12.8705	10.3453	1.59216	1.75749		10.852	0.362516
	10.858	12.8544	10.3468	1.59306	1.75763		10.854	0.36207
	10.861	12.7899	10.3476	1.59407	1.75785		10.857	0.361713
	10.863	12.5644	10.3491	1.59498	1.75807		10.86	0.361267
	10.866	12.3228	10.3468	1.59528	1.75661		10.862	0.359929
	10.869	12.0812	10.3437	1.59548	1.75494		10.865	0.358502
	10.871	11.8718	10.3406	1.59559	1.75333		10.868	0.357075
	10.874	11.6785	10.3375	1.59548	1.7518		10.87	0.355647
	10.877	11.4852	10.3321	1.59337	1.75108		10.873	0.355112
	10.879	11.2919	10.3274	1.59115	1.75035		10.876	0.354488
	10.882	11.1791	10.322	1.58893	1.74962		10.878	0.353863
	10.885	11.0825	10.3173	1.58691	1.7494		10.881	0.353239
	10.887	10.9858	10.3142	1.5851	1.75006		10.884	0.352615
	10.89	10.8892	10.3111	1.58338	1.75079		10.886	0.351901
	10.893	10.8731	10.308	1.58157	1.75144		10.889	0.351187
	10.895	10.857	10.3064	1.58056	1.75217		10.892	0.351098
	10.898	10.8409	10.3072	1.57995	1.7529		10.894	0.351277
	10.901	10.8086	10.308	1.57945	1.7537		10.897	0.351544
	10.903	10.7281	10.3087	1.57894	1.7545		10.9	0.351812
	10.906	10.6476	10.3212	1.58046	1.75596		10.902	0.353239
	10.909	10.5831	10.3352	1.58227	1.75763		10.905	0.355023
	10.911	10.4865	10.3499	1.58409	1.75923		10.908	0.356807
	10.914	10.3898	10.3639	1.5858	1.76055		10.91	0.358502
	10.917	10.2771	10.3779	1.58651	1.75938		10.913	0.360018
	10.919	10.1804	10.3919	1.58721	1.75814		10.916	0.361446
	10.922	10.2126	10.4058	1.58792	1.75698		10.918	0.362962
	10.925	10.3093	10.4152	1.58812	1.75603		10.921	0.364032
	10.927	10.3898	10.4144	1.58721	1.75574		10.924	0.364389
	10.93	10.4865	10.4136	1.58631	1.75545		10.926	0.364657
	10.933	10.3898	10.4128	1.5854	1.75516		10.929	0.364924
	10.935	10.2771	10.4167	1.58469	1.75494		10.932	0.365103
	10.938	10.1643	10.4229	1.58419	1.75479		10.934	0.365192
	10.941	10.0838	10.4291	1.58378	1.75457		10.937	0.365281
	10.943	10.116	10.4354	1.58328	1.75443		10.939	0.36537
	10.946	10.1482	10.4315	1.58378	1.75435		10.942	0.36537
	10.949	10.1804	10.4268	1.58449	1.75428		10.945	0.36537
	10.951	10.0677	10.4214	1.5852	1.75414		10.947	0.365281
	10.954	9.79381	10.4175	1.5859	1.75406		10.95	0.36537
	10.957	9.53608	10.4245	1.58641	1.75399		10.953	0.366619
	10.959	9.26224	10.4307	1.58681	1.75392		10.955	0.367957
	10.962	9.00451	10.4377	1.58721	1.75392		10.958	0.369206
	10.965	8.74678	10.4423	1.58711	1.7537		10.961	0.36992
	10.967	8.48905	10.4423	1.5859	1.75326		10.963	0.369474
	10.97	8.24742	10.4431	1.58479	1.75282		10.966	0.369028
	10.973	8.36018	10.4431	1.58358	1.75239		10.969	0.368493
	10.975	8.48905	10.44	1.58257	1.7518		10.971	0.3676
	10.978	8.61791	10.4354	1.58157	1.75129		10.974	0.366441
	10.981	8.77899	10.4299	1.58066	1.75071		10.977	0.365192
	10.983	9.11727	10.4253	1.57975	1.75013		10.979	0.363943
	10.986	9.43943	10.4183	1.57945	1.74998		10.982	0.362159
	10.989	9.77771	10.4113	1.57935	1.74991		10.985	0.360286
	10.991	10.0193	10.4043	1.57925	1.74977		10.987	0.358413
	10.994	10.1321	10.3957	1.57925	1.74969		10.99	0.356539
	10.997	10.261	10.3802	1.58005	1.74947		10.993	0.355112
	10.999	10.3898	10.3639	1.58096	1.74926		10.995	0.353596
	11.002	10.3254	10.3484	1.58187	1.74911		10.998	0.352079
	11.005	10.1965	10.3328	1.58237	1.74904		11.001	0.351366
	11.007	10.0677	10.3181	1.58187	1.74926		11.003	0.352436
	11.01	9.92268	10.3033	1.58146	1.74947		11.006	0.353596
	11.013	9.72938	10.2886	1.58106	1.74969		11.009	0.354755
	11.015	9.53608	10.2785	1.58126	1.74991		11.011	0.355915
	11.018	9.34278	10.2707	1.58187	1.75013		11.014	0.356985
	11.021	9.16559	10.2629	1.58247	1.75035		11.017	0.358056
	11.023	9.10116	10.2559	1.58318	1.75049		11.019	0.359126
	11.026	9.03673	10.2482	1.58358	1.75093		11.022	0.359305
	11.029	8.97229	10.2412	1.58388	1.75129		11.025	0.359126
	11.031	9.02062	10.2334	1.58419	1.75173		11.027	0.359037
	11.034	9.21392	10.2264	1.58459	1.75202		11.03	0.358859
	11.037	9.39111	10.2319	1.58651	1.75108		11.033	0.356985
	11.039	9.5683	10.2373	1.58852	1.75013		11.035	0.355201
	11.042	9.69716	10.2427	1.59044	1.74911		11.038	0.353417
	11.044	9.79381	10.2466	1.59185	1.74831		11.041	0.35199
	11.047	9.89046	10.2458	1.59226	1.74787		11.043	0.351544
	11.05	10.0032	10.2458	1.59266	1.74736		11.046	0.351098
	11.052	9.9549	10.2451	1.59306	1.74692		11.049	0.350652
	11.055	9.90657	10.2435	1.59337	1.7462		11.051	0.350563
	11.058	9.85825	10.2404	1.59367	1.74532		11.054	0.350741
	11.06	9.82603	10.2373	1.59387	1.74445		11.057	0.35092
	11.063	9.82603	10.235	1.59417	1.74357		11.059	0.351098
	11.066	9.80992	10.2373	1.59508	1.74357		11.062	0.351812
	11.068	9.80992	10.2404	1.59629	1.74372		11.065	0.352704
	11.071	9.82603	10.2443	1.5974	1.74387		11.067	0.353596
	11.074	9.85825	10.2474	1.59851	1.74401		11.07	0.354488
	11.076	9.90657	10.2505	1.59922	1.74394		11.073	0.354309
	11.079	9.93879	10.2544	1.59992	1.74387		11.075	0.354042
	11.082	10.0515	10.2575	1.60063	1.74387		11.078	0.353863
	11.084	10.1965	10.2614	1.60144	1.74372		11.081	0.353596
	11.087	10.3415	10.2668	1.60255	1.7435		11.083	0.353061
	11.09	10.4704	10.2715	1.60365	1.74328		11.086	0.352525
	11.092	10.3737	10.2769	1.60476	1.74306		11.089	0.35199
	11.095	10.261	10.2785	1.60587	1.74277		11.091	0.352079
	11.098	10.1321	10.2777	1.60708	1.74241		11.094	0.352882
	11.1	9.9549	10.2769	1.60829	1.74204		11.097	0.353596
	11.103	9.50387	10.2761	1.6095	1.74168		11.099	0.354399
	11.106	9.05284	10.2738	1.6093	1.74197		11.102	0.355201
	11.108	8.5857	10.2699	1.6086	1.74241		11.105	0.356004
	11.111	8.15077	10.2668	1.60789	1.74285		11.107	0.356807
	11.114	7.69974	10.2637	1.60718	1.74328		11.11	0.35761
	11.116	7.26482	10.2606	1.60557	1.74365		11.113	0.358324
	11.119	6.81379	10.2567	1.60396	1.74408		11.115	0.358948
	11.122	6.42719	10.2536	1.60234	1.74445		11.118	0.359662
	11.124	6.08892	10.2528	1.60083	1.74481		11.121	0.360197
	11.127	5.73454	10.2567	1.59952	1.74496		11.123	0.360286
	11.13	5.38015	10.2614	1.59811	1.7451		11.126	0.360375
	11.132	5.33183	10.2653	1.5968	1.74525		11.129	0.360464
	11.135	5.31572	10.2676	1.59609	1.74569		11.131	0.360286
	11.138	5.31572	10.2684	1.59599	1.74641		11.134	0.35984
	11.14	5.31572	10.2684	1.59589	1.74707		11.137	0.359394
	11.143	5.44459	10.2691	1.59579	1.7478		11.139	0.358948
	11.146	5.57345	10.2691	1.597	1.74911		11.142	0.358591
	11.148	5.68621	10.2691	1.59871	1.75071		11.145	0.358324
	11.151	5.84729	10.2699	1.60033	1.75231		11.147	0.357967
	11.154	6.02448	10.2699	1.60194	1.75384		11.15	0.35761
	11.156	6.21778	10.2777	1.60255	1.75567		11.153	0.357788
	11.159	6.39497	10.2854	1.60315	1.75741		11.155	0.357967
	11.162	6.6366	10.2932	1.60376	1.75923		11.158	0.358145
	11.164	6.91044	10.2971	1.60416	1.76076		11.161	0.358324
	11.167	7.18428	10.2886	1.60426	1.76149		11.163	0.358502
	11.17	7.44201	10.2792	1.60426	1.76229		11.166	0.35868
	11.172	7.86082	10.2707	1.60436	1.76309		11.169	0.35877
	11.175	8.29575	10.266	1.60345	1.76346		11.171	0.357967
	11.178	8.73067	10.2668	1.60154	1.76346		11.174	0.356093
	11.18	9.11727	10.2676	1.59972	1.76346		11.177	0.35422
	11.183	9.21392	10.2684	1.59791	1.76346		11.179	0.352258
	11.186	9.31057	10.2637	1.59609	1.76207		11.182	0.351901
	11.188	9.40722	10.2567	1.59437	1.76033		11.185	0.352169
	11.191	9.43943	10.2505	1.59266	1.75851		11.187	0.352436
	11.194	9.375	10.2435	1.59095	1.75668		11.19	0.352704
	11.196	9.31057	10.2427	1.58963	1.75639		11.193	0.353328
	11.199	9.24613	10.2412	1.58822	1.7561		11.195	0.354042
	11.202	9.11727	10.2404	1.58681	1.75581		11.198	0.354666
	11.204	8.94008	10.2396	1.5855	1.75574		11.201	0.355558
	11.207	8.76289	10.2396	1.58419	1.75617		11.203	0.357342
	11.21	8.5857	10.2404	1.58288	1.75661		11.206	0.359126
	11.212	8.42461	10.2404	1.58157	1.75712		11.209	0.36091
	11.215	8.26353	10.242	1.58066	1.75756		11.211	0.362248
	11.218	8.10245	10.2451	1.58035	1.75792		11.214	0.363051
	11.22	7.95747	10.2474	1.58005	1.75829		11.217	0.363854
	11.223	7.89304	10.2505	1.57975	1.75872		11.219	0.364657
	11.226	7.84472	10.2567	1.58015	1.75982		11.222	0.364478
	11.228	7.78028	10.2637	1.58086	1.76127		11.225	0.363943
	11.231	7.74807	10.2707	1.58167	1.76273		11.227	0.363319
	11.234	7.74807	10.2785	1.58237	1.76419		11.23	0.362694
	11.236	7.73196	10.2893	1.58338	1.76462		11.232	0.36091
	11.239	7.73196	10.3002	1.58429	1.76506		11.235	0.358948
	11.242	7.8125	10.3119	1.5853	1.76543		11.238	0.357075
	11.244	7.92526	10.322	1.5862	1.76579		11.24	0.355469
	11.247	8.05412	10.3289	1.58651	1.76564		11.243	0.355469
	11.25	8.16688	10.3367	1.58691	1.7655		11.246	0.35538
	11.252	8.15077	10.3437	1.58721	1.76535		11.248	0.35538
	11.255	8.10245	10.346	1.58691	1.76426		11.251	0.355647
	11.258	8.05412	10.3437	1.586	1.762		11.254	0.356183
	11.26	8.0058	10.3406	1.58499	1.75982		11.256	0.356718
	11.263	7.87693	10.3383	1.58399	1.75763		11.259	0.357253
	11.266	7.76418	10.3336	1.58368	1.75625		11.262	0.356807
	11.268	7.63531	10.3289	1.58368	1.7553		11.264	0.355915
	11.271	7.47423	10.3235	1.58378	1.75428		11.267	0.355112
	11.274	7.26482	10.3181	1.58378	1.75333		11.27	0.35422
	11.276	7.07152	10.3111	1.58429	1.75195		11.272	0.35538
	11.279	6.86211	10.3033	1.58489	1.75057		11.275	0.356807
	11.282	6.68492	10.2955	1.5855	1.74926		11.278	0.358145
	11.284	6.52384	10.2886	1.5858	1.74831		11.28	0.359216
	11.287	6.36276	10.2831	1.5852	1.74889		11.283	0.35877
	11.29	6.20168	10.2777	1.58449	1.74955		11.286	0.358234
	11.292	6.13724	10.2722	1.58388	1.75013		11.288	0.357788
	11.295	6.08892	10.2691	1.58358	1.75042		11.291	0.357521
	11.298	6.04059	10.2707	1.58368	1.75035		11.294	0.357521
	11.3	6.02448	10.2715	1.58368	1.75028		11.296	0.357521
	11.303	6.37887	10.2722	1.58378	1.75013		11.299	0.357521
	11.306	6.71714	10.2754	1.58278	1.74977		11.302	0.357342
	11.308	7.05541	10.2792	1.58136	1.74918		11.304	0.357075
	11.311	7.36147	10.2839	1.57985	1.7486		11.307	0.356807
	11.314	7.58698	10.2886	1.57844	1.74802		11.31	0.35645
	11.316	7.8125	10.3002	1.57995	1.74743		11.312	0.354309
	11.319	8.03802	10.3134	1.58157	1.74678		11.315	0.35199
	11.322	8.29575	10.3258	1.58328	1.74612		11.318	0.349671
[truncated: 7,009 more rows]

## Sheet: Fig 1H
	X-values	PICK1			+ 25µM MPD5
	6.001	0.925112	2.50951	4.83487	0.779783	0.704486	10.2439
	6.003	0.939763	2.52622	4.87458	0.764456	0.683079	10.2498
	6.006	0.956507	2.54294	4.91221	0.749128	0.661672	10.2557
	6.008	0.971158	2.55757	4.94983	0.735717	0.640265	10.2596
	6.011	0.983716	2.56383	4.98955	0.705062	0.614965	10.2517
	6.013	0.992088	2.55339	5.03344	0.651416	0.58772	10.2223
	6.016	1.00046	2.54503	5.07734	0.595854	0.558529	10.1948
	6.018	1.00883	2.53458	5.11915	0.542208	0.531283	10.1653
	6.021	1.00674	2.52413	5.16722	0.501973	0.513769	10.132
	6.023	0.992088	2.5116	5.22366	0.480898	0.511823	10.0946
	6.026	0.977437	2.49906	5.27801	0.459823	0.509876	10.0554
	6.028	0.960693	2.48861	5.33445	0.440664	0.50793	10.0181
	6.031	0.939763	2.46772	5.35953	0.433	0.517661	9.98861
	6.033	0.908368	2.43846	5.33445	0.444496	0.544906	9.97683
	6.036	0.876973	2.40712	5.31145	0.455991	0.574097	9.96309
	6.038	0.845577	2.37787	5.28637	0.469403	0.603289	9.94934
	6.041	0.822554	2.36115	5.25084	0.47515	0.628588	9.91007
	6.043	0.807903	2.36742	5.19649	0.471319	0.651941	9.8276
	6.046	0.795345	2.37369	5.14423	0.465571	0.675294	9.74513
	6.048	0.782787	2.37996	5.08988	0.461739	0.698647	9.66266
	6.051	0.782787	2.38832	5.04181	0.471319	0.708378	9.61946
	6.053	0.803717	2.39667	5.00418	0.505805	0.700594	9.6391
	6.056	0.824647	2.40712	4.96656	0.542208	0.690863	9.65873
	6.058	0.84767	2.41548	4.92893	0.576695	0.683079	9.67837
	6.061	0.872787	2.42593	4.90385	0.611181	0.669456	9.71175
	6.063	0.908368	2.43846	4.90176	0.643752	0.649995	9.76673
	6.066	0.941856	2.451	4.89758	0.676323	0.630534	9.82171
	6.068	0.977437	2.46145	4.89339	0.706978	0.611073	9.87669
	6.071	1.01093	2.47816	4.89339	0.731885	0.58772	9.9297
	6.073	1.04441	2.50324	4.89967	0.74338	0.556583	9.98076
	6.076	1.0779	2.52622	4.90594	0.754876	0.525445	10.0298
	6.078	1.11139	2.5513	4.91221	0.766372	0.494308	10.0809
	6.081	1.12813	2.56801	4.90594	0.768288	0.465116	10.1182
	6.083	1.11558	2.57637	4.87458	0.75296	0.439817	10.132
	6.086	1.10302	2.58264	4.84532	0.739549	0.412572	10.1457
	6.088	1.09046	2.591	4.81396	0.724221	0.387273	10.1594
	6.091	1.06534	2.58473	4.77425	0.699314	0.356135	10.1496
	6.093	1.0172	2.55966	4.71363	0.655248	0.321105	10.1025
	6.096	0.971158	2.53249	4.65301	0.611181	0.28413	10.0554
	6.098	0.923019	2.50533	4.59448	0.569031	0.247154	10.0082
	6.101	0.885345	2.47816	4.50878	0.544124	0.233531	9.9729
	6.103	0.860229	2.44891	4.38336	0.557535	0.260776	9.95916
	6.106	0.837205	2.41966	4.25794	0.570947	0.286076	9.94738
	6.108	0.812089	2.3904	4.13043	0.584358	0.313321	9.93363
	6.111	0.799531	2.36951	4.074	0.609265	0.336674	9.92774
	6.113	0.807903	2.36115	4.14298	0.657164	0.354189	9.93363
	6.116	0.816275	2.35279	4.21405	0.706978	0.371704	9.93756
	6.118	0.824647	2.34444	4.28303	0.754876	0.389219	9.94345
	6.121	0.833019	2.34861	4.33737	0.795111	0.400895	9.93952
	6.123	0.841391	2.37996	4.35828	0.818102	0.404787	9.914
	6.126	0.849763	2.4113	4.37918	0.841093	0.406733	9.89043
	6.128	0.858136	2.44264	4.40008	0.862168	0.40868	9.86491
	6.131	0.862322	2.4719	4.45234	0.873664	0.400895	9.84724
	6.133	0.864415	2.49488	4.55895	0.858336	0.371704	9.83938
	6.136	0.866508	2.51787	4.66764	0.844925	0.340566	9.83153
	6.138	0.868601	2.54294	4.77634	0.831513	0.311375	9.82367
	6.141	0.876973	2.5513	4.86622	0.808522	0.280237	9.81189
	6.143	0.897903	2.53667	4.92057	0.770203	0.247154	9.79618
	6.146	0.920926	2.51995	4.97492	0.731885	0.212124	9.78047
	6.148	0.943949	2.50324	5.02926	0.693566	0.179041	9.76477
	6.151	0.964879	2.48652	5.06689	0.657164	0.147903	9.75691
	6.153	0.981623	2.46981	5.07316	0.624593	0.128442	9.76673
	6.156	0.998367	2.451	5.07943	0.590106	0.107035	9.77458
	6.158	1.01511	2.43428	5.0857	0.557535	0.0856281	9.78244
	6.161	1.02767	2.4113	5.08152	0.52688	0.0700594	9.80796
	6.163	1.03395	2.38414	5.05644	0.505805	0.062275	9.86687
	6.166	1.03813	2.35488	5.03344	0.48473	0.0564367	9.92578
	6.168	1.04441	2.32563	5.00836	0.463655	0.0486523	9.98468
	6.171	1.04023	2.30265	4.98746	0.452159	0.0583828	10.0338
	6.173	1.0172	2.29011	4.97492	0.455991	0.0953586	10.0632
	6.176	0.992088	2.27966	4.96028	0.459823	0.13428	10.0927
	6.178	0.969065	2.26712	4.94774	0.463655	0.173202	10.1241
	6.181	0.9586	2.26086	4.9561	0.477066	0.219909	10.1614
	6.183	0.977437	2.26921	5.01045	0.507721	0.282184	10.2183
	6.186	0.994181	2.27757	5.0648	0.538376	0.344458	10.2753
	6.188	1.01302	2.28593	5.11706	0.569031	0.404787	10.3322
	6.191	1.03186	2.29847	5.1505	0.59777	0.459278	10.3676
	6.193	1.0486	2.31727	5.13796	0.622677	0.4982	10.3558
	6.196	1.06534	2.33608	5.12751	0.647584	0.537122	10.344
	6.198	1.08209	2.35697	5.11497	0.672491	0.576044	10.3303
	6.201	1.09883	2.37787	5.10242	0.695482	0.603289	10.3146
	6.203	1.11348	2.40294	5.0857	0.712726	0.599397	10.291
	6.206	1.12813	2.42802	5.06898	0.729969	0.597451	10.2674
	6.208	1.14069	2.45518	5.05226	0.749128	0.595505	10.2419
	6.211	1.15534	2.47816	5.05226	0.760624	0.581882	10.2125
	6.213	1.1679	2.49697	5.08361	0.760624	0.541014	10.1673
	6.216	1.18255	2.51787	5.11497	0.760624	0.500146	10.1241
	6.218	1.19511	2.53667	5.14632	0.760624	0.459278	10.0789
	6.221	1.20976	2.55757	5.19649	0.749128	0.424248	10.0181
	6.223	1.22651	2.58055	5.29055	0.712726	0.398949	9.92381
	6.226	1.24325	2.60354	5.38253	0.676323	0.375596	9.83153
	6.228	1.25999	2.62652	5.4745	0.63992	0.350297	9.73728
	6.231	1.27255	2.63279	5.53303	0.618845	0.332782	9.66659
	6.233	1.27465	2.59309	5.50794	0.628425	0.336674	9.65677
	6.236	1.27465	2.55548	5.48495	0.63992	0.33862	9.64695
	6.238	1.27674	2.51787	5.46196	0.6495	0.340566	9.63713
	6.241	1.26837	2.48443	5.39507	0.647584	0.346405	9.58412
	6.243	1.24325	2.46563	5.22575	0.616929	0.363919	9.43096
	6.246	1.21604	2.44682	5.05644	0.586274	0.379488	9.27977
	6.248	1.18883	2.42802	4.88712	0.555619	0.395057	9.12661
	6.251	1.16372	2.4113	4.72199	0.532628	0.40868	8.99309
	6.253	1.14697	2.40712	4.57149	0.524965	0.414518	8.90669
	6.256	1.12813	2.40294	4.4189	0.515385	0.420356	8.8203
	6.258	1.1093	2.39876	4.26839	0.507721	0.426194	8.7339
	6.261	1.09674	2.40294	4.16806	0.503889	0.432033	8.63965
	6.263	1.09465	2.42175	4.20151	0.509637	0.435925	8.53165
	6.266	1.09465	2.44055	4.23286	0.515385	0.439817	8.42169
	6.268	1.09255	2.45936	4.2663	0.521133	0.443709	8.3137
	6.271	1.09465	2.46772	4.34365	0.524965	0.443709	8.2489
	6.273	1.10302	2.45518	4.53804	0.523049	0.437871	8.30192
	6.276	1.11139	2.44264	4.73244	0.521133	0.432033	8.35297
	6.278	1.11976	2.43011	4.92684	0.519217	0.424248	8.40402
	6.281	1.12395	2.41548	5.10661	0.507721	0.410626	8.45115
	6.283	1.11348	2.39249	5.25293	0.477066	0.371704	8.48256
	6.286	1.10302	2.3716	5.39925	0.446411	0.334728	8.51398
	6.288	1.09255	2.34861	5.54348	0.415757	0.295806	8.5454
	6.291	1.08209	2.32981	5.66263	0.38127	0.262723	8.5827
	6.293	1.07162	2.32354	5.7107	0.342951	0.241316	8.63572
	6.296	1.06116	2.31518	5.75878	0.302717	0.217962	8.68874
	6.298	1.05069	2.30891	5.80477	0.262482	0.196555	8.73979
	6.301	1.03813	2.30056	5.77759	0.2165	0.175148	8.79477
	6.303	1.01511	2.29638	5.54348	0.153274	0.157634	8.85171
	6.306	0.992088	2.29011	5.31145	0.0919646	0.138173	8.90866
	6.308	0.966972	2.28593	5.07734	0.0287389	0.120658	8.96756
	6.311	0.943949	2.28175	4.8913	0	0.122604	9.02647
	6.313	0.923019	2.28593	4.83696	0.0651416	0.182933	9.09323
	6.316	0.902089	2.28802	4.7847	0.128367	0.243262	9.15999
	6.318	0.881159	2.2922	4.73035	0.193509	0.303591	9.22872
	6.321	0.864415	2.29847	4.69482	0.252903	0.358081	9.29155
	6.323	0.868601	2.31936	4.71363	0.296969	0.391165	9.34653
	6.326	0.870694	2.33817	4.73244	0.341035	0.426194	9.40151
	6.328	0.872787	2.35697	4.75125	0.387018	0.461224	9.45452
	6.331	0.881159	2.37369	4.78679	0.429168	0.492362	9.48005
	6.333	0.906275	2.38623	4.86831	0.469403	0.511823	9.41722
	6.336	0.931391	2.39667	4.94983	0.509637	0.53323	9.35438
	6.338	0.956507	2.40921	5.03344	0.549872	0.55269	9.29351
	6.341	0.97953	2.43011	5.10033	0.582442	0.568259	9.25424
	6.343	0.994181	2.47608	5.12333	0.593938	0.566313	9.28959
	6.346	1.01093	2.52413	5.14841	0.603518	0.566313	9.32297
	6.348	1.02558	2.5701	5.1714	0.613097	0.564367	9.35831
	6.351	1.03604	2.60354	5.18604	0.613097	0.550744	9.37205
	6.353	1.03186	2.59936	5.16722	0.584358	0.500146	9.32886
	6.356	1.02767	2.59309	5.14841	0.553703	0.447601	9.28369
	6.358	1.02348	2.58891	5.13169	0.524965	0.395057	9.23853
	6.361	1.02139	2.58473	5.10452	0.496226	0.350297	9.22479
	6.363	1.02767	2.58055	5.05644	0.471319	0.324998	9.30726
	6.366	1.03395	2.57846	5.00836	0.444496	0.297752	9.39169
	6.368	1.04232	2.57637	4.96028	0.419588	0.272453	9.47416
	6.371	1.04441	2.5701	4.90385	0.400429	0.247154	9.53896
	6.373	1.04023	2.54921	4.82023	0.402345	0.223801	9.54485
	6.376	1.03604	2.5304	4.73871	0.402345	0.202394	9.55074
	6.378	1.03186	2.50951	4.65719	0.404261	0.179041	9.55859
	6.381	1.02558	2.4907	4.59448	0.408093	0.175148	9.58019
	6.383	1.01302	2.4719	4.59866	0.427252	0.229639	9.65481
	6.386	1.00255	2.45309	4.60075	0.446411	0.286076	9.72746
	6.388	0.989995	2.43637	4.60493	0.465571	0.340566	9.80207
	6.391	0.975344	2.42175	4.6112	0.492394	0.391165	9.87473
	6.393	0.952321	2.42384	4.63211	0.544124	0.422302	9.93952
	6.396	0.929298	2.42384	4.65301	0.593938	0.455386	10.0063
	6.398	0.906275	2.42593	4.67182	0.645668	0.486523	10.073
	6.401	0.887438	2.42802	4.71154	0.687819	0.519607	10.1359
	6.403	0.883252	2.43637	4.81187	0.705062	0.550744	10.1928
	6.406	0.879066	2.44264	4.91221	0.722305	0.581882	10.2498
	6.408	0.87488	2.451	5.01254	0.739549	0.613019	10.3067
	6.411	0.876973	2.451	5.09615	0.754876	0.640265	10.3578
	6.413	0.893717	2.42384	5.11288	0.766372	0.659726	10.3931
	6.416	0.912554	2.39458	5.13169	0.777867	0.679187	10.4265
	6.418	0.929298	2.36742	5.14841	0.789363	0.696701	10.4618
	6.421	0.950228	2.34444	5.1714	0.795111	0.71227	10.4874
	6.423	0.983716	2.34861	5.20903	0.787447	0.708378	10.4795
	6.426	1.0172	2.35279	5.24666	0.781699	0.704486	10.4716
	6.428	1.05069	2.35697	5.28428	0.774035	0.700594	10.4638
	6.431	1.08209	2.35906	5.31145	0.76254	0.692809	10.4402
	6.433	1.1072	2.3507	5.30309	0.739549	0.675294	10.3519
	6.436	1.13023	2.34026	5.29682	0.714642	0.659726	10.2655
	6.438	1.15534	2.3319	5.28846	0.689734	0.642211	10.1771
	6.441	1.16999	2.32981	5.2801	0.672491	0.626642	10.0907
	6.443	1.15116	2.35488	5.26965	0.676323	0.614965	10.0102
	6.446	1.13232	2.37996	5.26129	0.682071	0.603289	9.92774
	6.448	1.11348	2.40503	5.25084	0.687819	0.591612	9.84527
	6.451	1.09465	2.43011	5.24457	0.69165	0.581882	9.7628
	6.453	1.0779	2.44891	5.25711	0.695482	0.581882	9.67837
	6.456	1.06116	2.46772	5.26756	0.699314	0.579936	9.59394
	6.458	1.04441	2.48861	5.2801	0.703146	0.579936	9.5095
	6.46	1.02976	2.51578	5.29682	0.706978	0.57799	9.42507
	6.463	1.03395	2.57428	5.34072	0.720389	0.570205	9.33082
	6.465	1.03813	2.63488	5.38253	0.733801	0.560475	9.23853
	6.468	1.04232	2.69547	5.42642	0.747212	0.55269	9.14625
	6.47	1.05906	2.75607	5.4745	0.760624	0.546852	9.07752
	6.473	1.13023	2.82502	5.55184	0.779783	0.558529	9.10697
	6.475	1.20139	2.89189	5.62918	0.797026	0.570205	9.13643
	6.478	1.27255	2.95875	5.70443	0.816186	0.581882	9.16784
	6.48	1.33953	3.01935	5.77341	0.831513	0.591612	9.19141
	6.483	1.38767	3.05696	5.80895	0.831513	0.589666	9.19141
	6.485	1.43371	3.09248	5.84239	0.831513	0.589666	9.19141
	6.488	1.48185	3.13009	5.87793	0.831513	0.58772	9.19141
	6.49	1.52371	3.15726	5.91555	0.825765	0.58772	9.18944
	6.493	1.55092	3.14472	5.97199	0.798942	0.585774	9.17963
	6.495	1.57604	3.13218	6.02634	0.770203	0.585774	9.16981
	6.498	1.60325	3.11965	6.08278	0.74338	0.583828	9.15999
	6.5	1.62209	3.10084	6.14758	0.708894	0.576044	9.13446
	6.503	1.60534	3.05069	6.24582	0.63992	0.529337	9.03432
	6.505	1.5886	3.00054	6.34615	0.572863	0.482631	8.93615
	6.508	1.57185	2.95039	6.4444	0.503889	0.435925	8.836
	6.51	1.55092	2.90234	6.52174	0.44258	0.387273	8.73586
	6.513	1.51534	2.8689	6.49666	0.411925	0.336674	8.63179
	6.515	1.47767	2.83547	6.47366	0.38127	0.28413	8.52773
	6.518	1.44209	2.80204	6.44858	0.348699	0.231585	8.42169
	6.52	1.40651	2.77279	6.41513	0.325708	0.182933	8.33726
	6.523	1.37302	2.76025	6.33361	0.331456	0.149849	8.34511
	6.525	1.33953	2.74771	6.25209	0.339119	0.118712	8.35297
	6.528	1.30604	2.73517	6.17057	0.346783	0.0856281	8.36082
	6.53	1.27465	2.72473	6.09114	0.356363	0.0564367	8.36475
	6.533	1.25162	2.71846	6.01798	0.377438	0.0486523	8.3353
	6.535	1.2286	2.71219	5.94273	0.400429	0.0389219	8.30781
	6.538	1.20558	2.70592	5.86957	0.421504	0.0311375	8.27835
	6.54	1.18883	2.70801	5.80477	0.44258	0.0252992	8.25479
	6.543	1.20767	2.74144	5.7964	0.450243	0.0369758	8.25479
	6.545	1.22651	2.77488	5.78804	0.457907	0.0505984	8.25283
	6.548	1.24534	2.80831	5.77968	0.465571	0.062275	8.25283
	6.55	1.26627	2.83547	5.77759	0.471319	0.0758976	8.24497
	6.553	1.29558	2.83965	5.82358	0.461739	0.0973047	8.19785
	6.555	1.32488	2.84383	5.86747	0.450243	0.118712	8.14876
	6.558	1.35209	2.84801	5.91346	0.440664	0.142065	8.10163
	6.56	1.38139	2.85219	5.96363	0.427252	0.157634	8.06236
	6.563	1.41278	2.86681	6.03888	0.406177	0.149849	8.07611
	6.565	1.44209	2.88144	6.11413	0.383186	0.142065	8.08985
	6.568	1.47348	2.89607	6.18938	0.362111	0.13428	8.10163
	6.57	1.4986	2.90652	6.26672	0.339119	0.126496	8.12127
	6.573	1.4986	2.89398	6.35452	0.31996	0.112873	8.17036
	6.575	1.4965	2.87935	6.44231	0.298885	0.0973047	8.21945
	6.578	1.4965	2.86681	6.5301	0.27781	0.083682	8.2705
	6.58	1.49232	2.85219	6.59281	0.260566	0.0700594	8.3137
	6.583	1.45674	2.83756	6.51338	0.260566	0.0505984	8.32155
	6.585	1.42116	2.82293	6.43395	0.25865	0.0311375	8.32941
	6.588	1.38557	2.80831	6.35661	0.25865	0.0116766	8.33726
	6.59	1.34999	2.79577	6.28554	0.264398	0	8.33922
	6.593	1.31023	2.80204	6.26672	0.302717	0.0330836	8.30781
	6.595	1.26837	2.80831	6.25	0.342951	0.0642211	8.27639
	6.598	1.2286	2.81458	6.23119	0.38127	0.0953586	8.24497
	6.6	1.19092	2.81876	6.20192	0.417673	0.12455	8.21356
	6.603	1.17837	2.82502	6.09114	0.438748	0.138173	8.18214
	6.605	1.16581	2.83129	5.98035	0.457907	0.149849	8.15072
	6.608	1.15325	2.83756	5.86957	0.478982	0.163472	8.12127
	6.61	1.14697	2.84383	5.78804	0.496226	0.175148	8.09378
	6.613	1.17627	2.8501	5.89047	0.49431	0.179041	8.09574
	6.615	1.20348	2.85846	5.99498	0.49431	0.182933	8.09967
	6.618	1.23278	2.86681	6.0995	0.492394	0.184879	8.10163
	6.62	1.26418	2.87308	6.19147	0.49431	0.188771	8.10556
	6.623	1.31441	2.86681	6.20401	0.515385	0.186825	8.1252
	6.625	1.36464	2.86055	6.21656	0.534544	0.186825	8.14287
	6.628	1.41278	2.85428	6.2291	0.553703	0.184879	8.1625
	6.63	1.46092	2.8501	6.23328	0.572863	0.184879	8.18999
	6.633	1.49023	2.84801	6.18938	0.580526	0.192663	8.28032
	6.635	1.51953	2.84592	6.14339	0.58819	0.198502	8.3726
	6.638	1.54883	2.84592	6.09741	0.595854	0.206286	8.46293
	6.64	1.57604	2.84174	6.04306	0.603518	0.212124	8.5454
	6.643	1.5886	2.8292	5.926	0.595854	0.217962	8.56307
	6.645	1.60116	2.81667	5.80895	0.58819	0.221855	8.58074
	6.648	1.61371	2.80413	5.69189	0.580526	0.227693	8.59841
	6.65	1.6179	2.79159	5.57483	0.572863	0.229639	8.62198
	6.653	1.55511	2.78323	5.44732	0.551788	0.221855	8.69463
	6.655	1.49232	2.77488	5.31982	0.530712	0.212124	8.76728
	6.658	1.42953	2.76652	5.19231	0.511553	0.202394	8.83797
	6.66	1.37511	2.76025	5.07316	0.49431	0.194609	8.90669
	6.663	1.36883	2.75607	5.02508	0.511553	0.188771	8.94007
	6.665	1.36464	2.75398	4.97492	0.528796	0.184879	8.97542
	6.668	1.36046	2.7498	4.92475	0.54604	0.180987	9.0088
	6.67	1.35418	2.74771	4.88294	0.567115	0.179041	9.0461
	6.673	1.33116	2.75607	4.90594	0.615013	0.206286	9.09323
	6.675	1.31023	2.76234	4.92893	0.662911	0.231585	9.14036
	6.678	1.2872	2.7707	4.94983	0.71081	0.25883	9.18748
	6.68	1.26837	2.77697	4.98328	0.756792	0.286076	9.23461
	6.683	1.2579	2.78532	5.10452	0.785531	0.332782	9.2994
	6.685	1.24744	2.79159	5.22575	0.812354	0.379488	9.36224
	6.688	1.23697	2.79995	5.34699	0.839177	0.426194	9.42703
	6.69	1.2286	2.80622	5.46196	0.867916	0.472901	9.4879
	6.693	1.23697	2.8104	5.52676	0.898571	0.525445	9.5311
	6.695	1.24325	2.81458	5.59156	0.929226	0.57799	9.57234
	6.698	1.24953	2.81876	5.65635	0.95988	0.630534	9.61554
	6.7	1.25581	2.82293	5.71906	0.986703	0.679187	9.65481
	6.703	1.2579	2.82711	5.77341	0.975208	0.685025	9.67444
	6.705	1.2579	2.8292	5.82776	0.963712	0.690863	9.69408
	6.708	1.25999	2.83338	5.88211	0.952217	0.696701	9.71371
	6.71	1.25999	2.83547	5.93018	0.942637	0.70254	9.73335
	6.713	1.25581	2.84383	5.93227	0.956049	0.706432	9.74906
	6.715	1.24953	2.8501	5.93436	0.971376	0.710324	9.76477
	6.718	1.24534	2.85637	5.93645	0.984788	0.714216	9.78047
	6.72	1.24116	2.86264	5.93855	0.998199	0.718108	9.79422
	6.723	1.23069	2.85219	5.949	1.00586	0.729785	9.79815
	6.725	1.22023	2.84383	5.95945	1.01161	0.739515	9.80404
	6.728	1.20976	2.83338	5.9699	1.01736	0.749246	9.80796
	6.73	1.1972	2.82293	5.97199	1.02502	0.760922	9.81385
	6.733	1.17418	2.79577	5.89465	1.04418	0.788168	9.8276
	6.735	1.15116	2.76861	5.81731	1.06526	0.813467	9.84331
	6.738	1.12813	2.74144	5.73997	1.08442	0.840712	9.85902
	6.74	1.11139	2.71637	5.66472	1.10549	0.866011	9.86883
	6.743	1.15325	2.72891	5.60828	1.13615	0.885472	9.80993
	6.745	1.19511	2.73935	5.54975	1.1668	0.906879	9.75298
	6.748	1.23697	2.75189	5.49331	1.19554	0.92634	9.69408
	6.75	1.27883	2.76443	5.44314	1.22428	0.945801	9.64106
	6.753	1.32069	2.80413	5.47659	1.22811	0.934125	9.64303
	6.755	1.36255	2.84383	5.50794	1.23003	0.922448	9.64499
	6.758	1.40651	2.88353	5.54139	1.23386	0.910772	9.64695
	6.76	1.44837	2.92532	5.57692	1.23386	0.897149	9.64695
	6.763	1.48604	2.9692	5.66054	1.2147	0.873796	9.63321
	6.765	1.52371	3.01517	5.74624	1.19554	0.850443	9.6175
	6.768	1.5593	3.06114	5.82985	1.17638	0.82709	9.60179
	6.77	1.59488	3.10502	5.91137	1.15531	0.80179	9.58805
	6.773	1.58441	3.14472	5.94273	1.12273	0.758976	9.5959
	6.775	1.57395	3.18442	5.97199	1.08825	0.714216	9.60179
	6.778	1.56348	3.22203	6.00334	1.05568	0.669456	9.60964
	6.78	1.55092	3.25964	6.02843	1.02311	0.624696	9.61554
	6.783	1.5279	3.26591	5.97408	0.977124	0.595505	9.60375
	6.785	1.50278	3.27009	5.91764	0.933057	0.566313	9.59197
	6.788	1.47976	3.27636	5.8612	0.887075	0.535176	9.58019
	6.79	1.45464	3.27845	5.80686	0.844925	0.50793	9.56841
	6.793	1.41906	3.25129	5.75669	0.837261	0.511823	9.51932
	6.795	1.38348	3.22203	5.70652	0.829597	0.515715	9.4722
	6.798	1.3479	3.19487	5.65635	0.821934	0.517661	9.42311
	6.8	1.31441	3.16561	5.60828	0.81427	0.523499	9.37598
	6.803	1.31441	3.14263	5.59156	0.818102	0.54296	9.31904
	6.805	1.31441	3.11756	5.57692	0.821934	0.562421	9.26406
	6.808	1.31441	3.09248	5.5602	0.823849	0.579936	9.20712
	6.81	1.31651	3.06741	5.54766	0.827681	0.601343	9.1541
	6.813	1.34162	3.01308	5.59365	0.837261	0.626642	9.13643
	6.815	1.36883	2.95875	5.63754	0.846841	0.651941	9.11876
	6.818	1.39604	2.90652	5.68144	0.854504	0.67724	9.10108
	6.82	1.42116	2.85428	5.72324	0.864084	0.700594	9.08538
	6.823	1.43162	2.83965	5.65844	0.879411	0.722001	9.09716
	6.825	1.43999	2.82711	5.59365	0.892823	0.741462	9.10697
	6.828	1.45046	2.81458	5.52885	0.906234	0.760922	9.11876
	6.83	1.45883	2.80204	5.46405	0.921562	0.780383	9.12857
	6.833	1.44627	2.77905	5.43687	0.954133	0.795952	9.14625
	6.835	1.43581	2.75607	5.40761	0.986703	0.811521	9.16195
	6.838	1.42325	2.73309	5.38043	1.01927	0.82709	9.17766
	6.84	1.41278	2.7101	5.35117	1.05185	0.840712	9.19533
	6.843	1.42534	2.72473	5.31982	1.06909	0.834874	9.2562
	6.845	1.4379	2.74144	5.29055	1.08633	0.829036	9.31708
	6.848	1.44837	2.75607	5.2592	1.10358	0.823197	9.37598
	6.85	1.46092	2.7707	5.22784	1.12082	0.817359	9.43292
	6.853	1.44837	2.77488	5.1944	1.10166	0.79206	9.39758
	6.855	1.43581	2.77905	5.16304	1.0825	0.766761	9.36224
	6.858	1.42325	2.78114	5.1296	1.06334	0.741462	9.32689
	6.86	1.41069	2.78532	5.09824	1.04418	0.716162	9.29351
	6.863	1.43371	2.76234	5.08152	1.00778	0.694755	9.35831
	6.865	1.45464	2.74144	5.0648	0.973292	0.675294	9.42507
	6.868	1.47557	2.71846	5.05017	0.936889	0.653887	9.48987
	6.87	1.49441	2.69756	5.03344	0.902403	0.636372	9.55467
	6.873	1.4379	2.67667	5.00627	0.890907	0.683079	9.57234
	6.875	1.3793	2.65577	4.98119	0.881327	0.727839	9.58805
	6.878	1.32069	2.63697	4.95401	0.869832	0.774545	9.60572
	6.88	1.26418	2.61607	4.92893	0.860252	0.821251	9.62339
	6.883	1.27883	2.61398	4.91848	0.900487	0.817359	9.6823
	6.885	1.29348	2.6098	4.90594	0.940721	0.813467	9.74317
	6.888	1.30604	2.60771	4.89548	0.980956	0.811521	9.80404
	6.89	1.32069	2.60562	4.88503	1.02119	0.807629	9.86294
	6.893	1.34581	2.60771	4.83696	1.06717	0.830982	9.92578
	6.895	1.37092	2.61189	4.79097	1.11124	0.856281	9.98861
	6.898	1.39395	2.61398	4.74498	1.15722	0.879634	10.0514
	6.9	1.41906	2.61607	4.699	1.20129	0.902987	10.1143
	6.903	1.43162	2.62025	4.75334	1.25302	0.902987	10.128
	6.905	1.44627	2.62443	4.80769	1.30666	0.901041	10.1418
	6.908	1.45883	2.62652	4.85995	1.35839	0.901041	10.1555
	6.91	1.47139	2.6307	4.9143	1.41012	0.901041	10.1693
	6.913	1.44627	2.68294	5.01254	1.3948	0.91661	10.1143
	6.915	1.42116	2.73517	5.11288	1.37947	0.932179	10.0593
	6.918	1.39604	2.78741	5.21112	1.36606	0.947747	10.0043
	6.92	1.37092	2.83965	5.30936	1.35073	0.963316	9.94934
	6.922	1.31023	2.81458	5.30936	1.31624	0.943855	9.87865
	6.925	1.24953	2.7895	5.30727	1.28176	0.922448	9.80796
	6.927	1.18674	2.76234	5.30727	1.24535	0.902987	9.73728
	6.93	1.12604	2.73726	5.30518	1.21087	0.88158	9.66659
	6.932	1.0779	2.70383	5.22784	1.12848	0.842658	9.62928
	6.935	1.02976	2.6704	5.15259	1.0461	0.803736	9.59001
	6.937	0.981623	2.63697	5.07525	0.963712	0.762869	9.5527
	6.94	0.933484	2.60354	4.99791	0.881327	0.723947	9.51343
	6.942	0.925112	2.51578	4.88085	0.846841	0.704486	9.51147
	6.945	0.91674	2.42802	4.7638	0.812354	0.686971	9.50754
	6.947	0.906275	2.34026	4.64465	0.775951	0.66751	9.50558
	6.95	0.897903	2.2525	4.52759	0.741465	0.648049	9.50165
	6.952	0.902089	2.22742	4.48161	0.758708	0.661672	9.60179
	6.955	0.906275	2.20444	4.43562	0.775951	0.673348	9.70193
	6.957	0.910461	2.17936	4.38963	0.793195	0.686971	9.80404
	6.96	0.914647	2.15638	4.34365	0.810438	0.700594	9.90418
	6.962	0.948135	2.18145	4.39799	0.862168	0.741462	9.99647
	6.965	0.983716	2.20653	4.45234	0.911982	0.782329	10.0888
	6.967	1.0172	2.2316	4.5046	0.963712	0.823197	10.1791
	6.97	1.05279	2.25668	4.55895	1.01544	0.866011	10.2714
	6.972	1.04441	2.26921	4.54013	1.05951	0.895203	10.3185
	6.975	1.03813	2.28175	4.52132	1.10166	0.924394	10.3656
	6.977	1.02976	2.29638	4.50042	1.14381	0.953586	10.4127
	6.98	1.02139	2.30891	4.47952	1.18596	0.982777	10.4579
	6.982	1.03813	2.32354	4.49624	1.18021	0.982777	10.3008
	6.985	1.05488	2.33817	4.51296	1.17446	0.980831	10.1398
	6.987	1.07372	2.35488	4.53177	1.1668	0.980831	9.97683
	6.99	1.09046	2.36951	4.54849	1.15914	0.978885	9.81385
	6.992	1.07999	2.40503	4.60702	1.14381	0.955532	9.64892
	6.995	1.06953	2.44055	4.66764	1.12657	0.930233	9.48201
	6.997	1.05697	2.47816	4.72826	1.10932	0.904933	9.31511
	7	1.04651	2.51369	4.78888	1.09208	0.879634	9.14821
	7.002	1.02767	2.52413	4.80769	1.08058	0.862119	9.12661
	7.005	1.00674	2.53249	4.82651	1.06717	0.844604	9.10894
	7.007	0.985809	2.54294	4.84532	1.05568	0.82709	9.09127
	7.01	0.964879	2.5513	4.86413	1.04227	0.807629	9.07359
	7.012	0.941856	2.53458	4.79933	1.04418	0.799844	9.15606
	7.015	0.918833	2.51578	4.73244	1.04418	0.794006	9.2405
	7.017	0.89581	2.49906	4.66555	1.0461	0.786222	9.32689
	7.02	0.870694	2.48025	4.59866	1.04801	0.778437	9.41133
	7.022	0.860229	2.451	4.45652	1.05951	0.780383	9.51736
	7.025	0.851857	2.42175	4.31229	1.07292	0.784276	9.62535
	7.027	0.841391	2.3904	4.16597	1.08442	0.786222	9.73335
	7.03	0.830926	2.36115	4.01965	1.09783	0.790114	9.83938
	7.032	0.84767	2.32354	3.89423	1.09974	0.799844	9.69997
	7.035	0.866508	2.28802	3.76881	1.09974	0.811521	9.54877
	7.037	0.885345	2.25041	3.64548	1.10166	0.823197	9.39758
	7.04	0.904182	2.21489	3.52007	1.10358	0.834874	9.24639
	7.042	0.918833	2.23578	3.47199	1.12273	0.829036	9.16784
	7.045	0.933484	2.25877	3.426	1.14381	0.821251	9.09323
	7.047	0.948135	2.28384	3.38211	1.16488	0.815413	9.01861
	7.05	0.962786	2.30682	3.33612	1.18404	0.807629	8.944
	7.052	0.954414	2.311	3.34448	1.17063	0.753138	8.84975
	7.055	0.946042	2.311	3.35702	1.15531	0.696701	8.7555
	7.057	0.93767	2.31309	3.36747	1.13998	0.640265	8.65928
	7.06	0.929298	2.31518	3.38002	1.12465	0.583828	8.56503
	7.062	0.902089	2.30891	3.44273	1.08825	0.527391	8.56896
	7.065	0.87488	2.30056	3.50962	1.04801	0.472901	8.58074
	7.067	0.845577	2.29429	3.57441	1.00969	0.41841	8.59056
	7.07	0.818368	2.28593	3.6413	0.96946	0.363919	8.60234
	7.072	0.801624	2.26294	3.78135	0.946469	0.33862	8.62787
	7.075	0.786973	2.23787	3.92559	0.921562	0.315267	8.65339
	7.077	0.772322	2.2128	4.06982	0.898571	0.291914	8.68088
	7.08	0.755578	2.18772	4.21405	0.87558	0.268561	8.70641
	7.082	0.749299	2.17101	4.24331	0.871748	0.321105	8.74764
	7.085	0.740927	2.15429	4.26212	0.869832	0.377542	8.78888
	7.087	0.734648	2.13757	4.28303	0.867916	0.435925	8.83208
	7.09	0.726276	2.12086	4.30184	0.866	0.494308	8.87331
	7.092	0.736741	2.12713	4.35201	0.881327	0.539068	8.91062
	7.095	0.749299	2.13548	4.40217	0.898571	0.583828	8.94596
	7.097	0.761857	2.14384	4.45443	0.915814	0.628588	8.98131
	7.1	0.774415	2.15429	4.5046	0.931142	0.673348	9.01665
	7.102	0.78488	2.1731	4.37082	0.982872	0.686971	8.99505
	7.105	0.797438	2.1919	4.22032	1.03843	0.698647	8.97149
	7.107	0.809996	2.2128	4.07191	1.094	0.708378	8.94596
	7.11	0.822554	2.2316	3.9214	1.14956	0.720054	8.92044
	7.112	0.824647	2.22742	3.95903	1.13998	0.722001	8.8203
	7.115	0.824647	2.22115	4.01338	1.12465	0.725893	8.7123
	7.117	0.82674	2.21489	4.06982	1.10932	0.727839	8.6043
	7.12	0.828833	2.20653	4.12416	1.09591	0.731731	8.49827
	7.122	0.824647	2.22533	4.14925	1.07867	0.727839	8.39028
	7.125	0.818368	2.24623	4.17433	1.06334	0.725893	8.28424
	7.127	0.814182	2.26712	4.19732	1.04801	0.722001	8.17625
	7.13	0.807903	2.28802	4.22241	1.03269	0.718108	8.07022
	7.132	0.793252	2.28593	4.2454	0.988619	0.694755	8.03095
	7.135	0.776508	2.28175	4.26839	0.940721	0.66751	7.99757
	7.137	0.759764	2.27757	4.29139	0.894739	0.640265	7.96418
	7.14	0.745113	2.27339	4.31438	0.846841	0.613019	7.9308
	7.142	0.690694	2.25041	4.31229	0.816186	0.579936	7.9956
	7.145	0.634183	2.22533	4.30811	0.785531	0.544906	8.07218
	7.147	0.577672	2.20026	4.30393	0.754876	0.509876	8.1468
	7.15	0.52116	2.17518	4.29975	0.726137	0.474847	8.22337
	7.152	0.502323	2.14593	4.29975	0.720389	0.476793	8.30781
	7.155	0.489765	2.11459	4.29766	0.716557	0.482631	8.39224
	7.157	0.477207	2.08325	4.29766	0.714642	0.488469	8.47667
	7.16	0.464649	2.0519	4.29557	0.71081	0.496254	8.56111
	7.162	0.475114	2.04772	4.33946	0.724221	0.504038	8.56503
	7.165	0.489765	2.04981	4.38754	0.737633	0.511823	8.56307
	7.167	0.504416	2.04981	4.43562	0.75296	0.519607	8.55914
	7.17	0.519067	2.0519	4.4837	0.766372	0.529337	8.55522
	7.172	0.554649	2.07698	4.57567	0.793195	0.564367	8.51398
	7.175	0.594416	2.10414	4.67391	0.820018	0.605235	8.46686
	7.177	0.63209	2.13131	4.77216	0.848757	0.644157	8.41973
	7.18	0.671857	2.16056	4.8704	0.87558	0.685025	8.3726
	7.182	0.682322	2.17936	4.79097	0.910066	0.659726	8.36279
	7.185	0.690694	2.19608	4.69064	0.942637	0.624696	8.35886
	7.187	0.696974	2.21489	4.5903	0.977124	0.591612	8.35493
	7.19	0.705346	2.2316	4.48997	1.01161	0.558529	8.34904
	7.192	0.696974	2.22951	4.48788	1.00969	0.529337	8.34315
	7.195	0.688601	2.22742	4.49833	1.00203	0.4982	8.33726
	7.197	0.680229	2.22324	4.50878	0.996283	0.469008	8.33137
	7.2	0.671857	2.21906	4.51923	0.988619	0.439817	8.32548
	7.202	0.667671	2.22115	4.38336	0.973292	0.426194	8.29014
	7.205	0.665578	2.22115	4.22868	0.954133	0.416464	8.2489
	7.207	0.663485	2.22324	4.07191	0.936889	0.404787	8.20767
	7.21	0.661392	2.22533	3.91513	0.91773	0.395057	8.16643
	7.212	0.665578	2.20653	3.90677	0.869832	0.398949	8.10949
	7.215	0.671857	2.18563	3.91931	0.816186	0.406733	8.05254
	7.217	0.678136	2.16474	3.93186	0.76254	0.412572	7.99364
	7.22	0.684415	2.14384	3.94231	0.708894	0.420356	7.93669
	7.222	0.686508	2.13131	3.86915	0.695482	0.432033	7.88564
	7.225	0.690694	2.12086	3.78135	0.689734	0.447601	7.83852
	7.227	0.692787	2.11041	3.69356	0.683987	0.461224	7.78943
	7.23	0.696974	2.09996	3.60786	0.676323	0.474847	7.74034
	7.232	0.690694	2.07907	3.61204	0.678239	0.482631	7.78157
	7.235	0.682322	2.05608	3.63085	0.678239	0.490415	7.83459
	7.237	0.67395	2.03519	3.64967	0.680155	0.4982	7.88761
	7.24	0.667671	2.0122	3.67057	0.682071	0.504038	7.94062
	7.242	0.684415	2.02683	3.71865	0.693566	0.511823	8.05647
	7.245	0.707439	2.04772	3.76881	0.708894	0.519607	8.18214
	7.247	0.728369	2.06862	3.82107	0.722305	0.527391	8.30977
	7.25	0.751392	2.08951	3.87333	0.737633	0.535176	8.43544
	7.252	0.740927	2.0916	3.90468	0.747212	0.554637	8.44722
	7.255	0.728369	2.0916	3.92977	0.754876	0.574097	8.44133
	7.257	0.713718	2.09369	3.95694	0.76254	0.595505	8.43347
	7.26	0.70116	2.09369	3.98202	0.770203	0.614965	8.42758
	7.262	0.738834	2.0728	4.00502	0.764456	0.630534	8.39617
	7.265	0.78488	2.04981	4.02592	0.754876	0.646103	8.36279
	7.267	0.830926	2.02683	4.04682	0.745296	0.659726	8.32941
	7.27	0.876973	2.00384	4.06773	0.735717	0.675294	8.29603
	7.272	0.876973	1.97877	4.04682	0.720389	0.640265	8.22141
	7.275	0.868601	1.95579	4.01547	0.703146	0.595505	8.14287
	7.277	0.860229	1.9328	3.9862	0.687819	0.550744	8.06236
	7.28	0.851857	1.90982	3.95485	0.670575	0.505984	7.98186
	7.282	0.85395	1.89519	3.91722	0.668659	0.476793	7.93277
	7.285	0.860229	1.88056	3.87542	0.668659	0.45344	7.88957
	7.287	0.866508	1.86803	3.8357	0.670575	0.428141	7.84441
	7.29	0.872787	1.85549	3.7939	0.670575	0.402841	7.80121
	7.292	0.858136	1.84295	3.79599	0.712726	0.385326	7.76783
	7.295	0.839298	1.83041	3.80644	0.764456	0.369758	7.73838
	7.297	0.822554	1.81788	3.8148	0.81427	0.354189	7.70892
	7.3	0.803717	1.80534	3.82525	0.866	0.336674	7.67947
	7.302	0.799531	1.81579	3.76672	0.867916	0.358081	7.67358
	7.305	0.799531	1.83041	3.69356	0.862168	0.385326	7.66965
	7.307	0.797438	1.84504	3.62249	0.858336	0.412572	7.66769
	7.31	0.795345	1.85967	3.54933	0.852588	0.441763	7.66376
	7.312	0.812089	1.86803	3.55351	0.860252	0.449548	7.70696
	7.315	0.830926	1.87429	3.57232	0.873664	0.455386	7.75997
	7.317	0.849763	1.88265	3.59114	0.885159	0.461224	7.81299
	7.32	0.868601	1.88892	3.60995	0.898571	0.467062	7.86601
	7.322	0.876973	1.90982	3.65176	0.888991	0.470955	7.95633
	7.325	0.883252	1.9328	3.69565	0.877495	0.474847	8.05451
	7.327	0.889531	1.95579	3.73955	0.864084	0.478739	8.15269
	7.33	0.89581	1.97877	3.78344	0.850672	0.482631	8.25086
	7.332	0.887438	1.98295	3.84406	0.860252	0.492362	8.26461
	7.335	0.879066	1.98504	3.90677	0.873664	0.502092	8.25872
	7.337	0.868601	1.98504	3.96948	0.887075	0.513769	8.25283
	7.34	0.860229	1.98713	4.03428	0.902403	0.525445	8.24694
	7.342	0.868601	1.98086	4.04891	0.892823	0.523499	8.2057
	7.345	0.881159	1.97041	4.05309	0.877495	0.519607	8.15858
	7.347	0.893717	1.96205	4.05727	0.864084	0.515715	8.11145
	7.35	0.906275	1.9537	4.06145	0.848757	0.511823	8.06433
	7.352	0.904182	1.94743	3.99875	0.825765	0.480685	7.974
	7.355	0.897903	1.94116	3.9214	0.798942	0.443709	7.87386
	7.357	0.893717	1.93489	3.84615	0.772119	0.406733	7.77372
	7.36	0.887438	1.93071	3.76881	0.745296	0.369758	7.67358
	7.362	0.889531	1.92235	3.69565	0.733801	0.37365	7.64216
	7.365	0.889531	1.91609	3.62249	0.726137	0.387273	7.62842
	7.367	0.891624	1.90773	3.54933	0.718473	0.400895	7.61467
	7.37	0.893717	1.90146	3.47826	0.71081	0.416464	7.59896
	7.372	0.860229	1.90146	3.4908	0.716557	0.422302	7.60485
	7.375	0.820461	1.90355	3.52634	0.726137	0.428141	7.61271
	7.377	0.778601	1.90564	3.55978	0.733801	0.432033	7.62253
	7.38	0.738834	1.90773	3.59532	0.74338	0.437871	7.63038
	7.382	0.724183	1.92026	3.58069	0.772119	0.467062	7.64413
	7.384	0.715811	1.93698	3.5556	0.80469	0.504038	7.65787
	7.387	0.709532	1.9537	3.53052	0.837261	0.541014	7.67161
	7.389	0.70116	1.97041	3.50334	0.869832	0.57799	7.68536
	7.392	0.703253	1.9934	3.56396	0.873664	0.574097	7.67358
	7.394	0.707439	2.01847	3.64758	0.873664	0.560475	7.65394
	7.397	0.713718	2.04146	3.7291	0.871748	0.544906	7.63627
	7.399	0.717904	2.06653	3.81271	0.869832	0.531283	7.6186
	7.402	0.732555	2.09578	3.79599	0.871748	0.490415	7.55773
	7.404	0.749299	2.12713	3.75418	0.873664	0.443709	7.48704
	7.407	0.766043	2.15847	3.71237	0.87558	0.397003	7.41635
	7.409	0.780694	2.18981	3.66848	0.879411	0.350297	7.34566
	7.412	0.789066	2.18145	3.72701	0.850672	0.313321	7.27694
	7.414	0.795345	2.16474	3.81271	0.816186	0.278291	7.21214
	7.417	0.801624	2.14593	3.89841	0.779783	0.243262	7.14538
	7.419	0.80581	2.12922	3.98411	0.745296	0.208232	7.07862
	7.422	0.789066	2.11041	3.99038	0.741465	0.20434	7.13753
	7.424	0.766043	2.09369	3.97575	0.745296	0.210178	7.23178
	7.427	0.74302	2.07489	3.95903	0.749128	0.216016	7.32603
	7.429	0.719997	2.05817	3.9444	0.75296	0.219909	7.41832
	7.432	0.719997	2.0331	3.91931	0.781699	0.268561	7.49882
	7.434	0.726276	2.00802	3.89214	0.820018	0.32889	7.57344
	7.437	0.732555	1.98086	3.86706	0.85642	0.387273	7.64805
	7.439	0.736741	1.95579	3.83988	0.894739	0.447601	7.72267
	7.442	0.74302	1.96414	3.82107	0.940721	0.523499	7.88564
	7.444	0.749299	1.98295	3.80435	0.990535	0.605235	8.07414
	7.447	0.755578	2.00176	3.78972	1.04035	0.686971	8.26068
	7.449	0.759764	2.02056	3.77299	1.09016	0.766761	8.44918
	7.452	0.776508	2.03519	3.75	1.13423	0.829036	8.46489
	7.454	0.797438	2.04981	3.72492	1.1783	0.883526	8.42758
	7.457	0.816275	2.06444	3.69983	1.22045	0.939963	8.39224
	7.459	0.837205	2.07698	3.67475	1.26451	0.994454	8.35493
	7.462	0.839298	2.09369	3.63921	1.29517	1.00418	8.32155
	7.464	0.837205	2.10832	3.60368	1.32391	0.998346	8.28621
	7.467	0.835112	2.12504	3.56605	1.35265	0.992508	8.25283
	7.469	0.830926	2.13966	3.52843	1.38138	0.986669	8.21748
	7.472	0.837205	2.15847	3.54306	1.38713	0.965262	8.17429
	7.474	0.843484	2.17936	3.57441	1.3833	0.941909	8.1252
	7.477	0.851857	2.19817	3.60577	1.38138	0.91661	8.07807
	7.479	0.858136	2.21906	3.63712	1.37755	0.891311	8.03095
	7.482	0.858136	2.22742	3.66012	1.36606	0.87185	7.99953
	7.484	0.85395	2.23369	3.67893	1.35073	0.856281	7.97204
	7.487	0.849763	2.23996	3.69774	1.33732	0.838766	7.94455
	7.489	0.845577	2.24623	3.71656	1.32199	0.821251	7.91706
	7.492	0.841391	2.22951	3.77508	1.2875	0.823197	7.92099
	7.494	0.835112	2.20235	3.84615	1.24919	0.830982	7.93473
	7.497	0.828833	2.17727	3.91722	1.20895	0.840712	7.94848
	7.499	0.824647	2.15011	3.9862	1.16872	0.848497	7.96222
	7.502	0.820461	2.12086	4.00502	1.16488	0.875742	8.02898
	7.504	0.816275	2.0916	4.00502	1.17255	0.908826	8.11145
	7.507	0.812089	2.06235	4.00502	1.18021	0.941909	8.19588
	7.509	0.807903	2.0331	4.00502	1.18788	0.976939	8.27835
	7.512	0.814182	1.99967	4.01129	1.19746	1.00418	8.39617
	7.514	0.822554	1.96832	4.01965	1.20704	1.03143	8.5238
	7.517	0.833019	1.93698	4.02592	1.21661	1.05867	8.65339
	7.519	0.841391	1.90355	4.03428	1.22811	1.08592	8.78102
	7.522	0.851857	1.90564	4.03846	1.24727	1.10343	8.84779
	7.524	0.864415	1.91817	4.04055	1.27026	1.11706	8.89295
	7.527	0.876973	1.93071	4.04264	1.29325	1.12873	8.93615
	7.529	0.889531	1.94325	4.04682	1.31624	1.14236	8.98131
	7.532	0.897903	1.93489	4.04264	1.32965	1.1443	9.01861
	7.534	0.902089	1.92026	4.03637	1.33923	1.14236	9.05199
	7.537	0.908368	1.90355	4.0301	1.34881	1.14041	9.08538
	7.539	0.912554	1.88683	4.02383	1.36031	1.13846	9.11876
	7.542	0.902089	1.89937	3.99038	1.36031	1.12095	9.02647
	7.544	0.887438	1.92026	3.94858	1.35839	1.09565	8.88706
	7.547	0.870694	1.94325	3.90468	1.35648	1.07035	8.74764
	7.549	0.85395	1.96414	3.86288	1.35265	1.04505	8.60823
	7.552	0.851857	1.98295	3.78972	1.33732	1.01586	8.56307
	7.554	0.856043	1.99758	3.70819	1.31433	0.984723	8.55325
	7.557	0.860229	2.01429	3.62667	1.29325	0.953586	8.54147
	7.559	0.864415	2.03101	3.54515	1.27026	0.920502	8.53165
	7.562	0.856043	2.0331	3.47408	1.2511	0.895203	8.45704
	7.564	0.841391	2.03101	3.4051	1.23386	0.869904	8.35886
	7.567	0.824647	2.02892	3.33821	1.21661	0.844604	8.26265
	7.569	0.809996	2.02683	3.26923	1.19937	0.819305	8.16447
	7.572	0.776508	2.00802	3.22742	1.20512	0.821251	8.12323
	7.574	0.736741	1.98295	3.19607	1.22236	0.83682	8.1036
	7.577	0.69488	1.95579	3.16472	1.23961	0.850443	8.08593
	7.579	0.655113	1.93071	3.13336	1.25685	0.866011	8.06629
	7.582	0.617439	1.91191	3.16472	1.28367	0.885472	8.10752
	7.584	0.583951	1.89728	3.22324	1.31816	0.906879	8.17232
	7.587	0.550463	1.88056	3.27968	1.35073	0.928286	8.23516
	7.589	0.516974	1.86594	3.33612	1.3833	0.949693	8.29995
	7.592	0.498137	1.87638	3.37375	1.42354	0.965262	8.42169
	7.594	0.483486	1.89728	3.40092	1.4676	0.980831	8.56307
	7.597	0.470928	1.91817	3.43018	1.51167	0.9964	8.70641
	7.599	0.45837	1.93907	3.45945	1.55382	1.01197	8.84975
	7.602	0.468835	1.95579	3.48871	1.60363	1.01586	8.97934
	7.604	0.489765	1.97041	3.51589	1.65536	1.01586	9.10501
	7.607	0.508602	1.98713	3.54515	1.70518	1.01391	9.23264
	7.609	0.529532	2.00176	3.57441	1.75691	1.01391	9.35831
	7.612	0.563021	2.02056	3.58278	1.76074	1.00418	9.41329
	7.614	0.600695	2.04146	3.58278	1.74541	0.990561	9.44078
	7.617	0.640462	2.06444	3.58069	1.73008	0.974993	9.46631
	7.619	0.678136	2.08534	3.58069	1.71284	0.96137	9.4938
	7.622	0.705346	2.08534	3.5995	1.67261	0.943855	9.46827
	7.624	0.726276	2.07907	3.62458	1.61896	0.924394	9.42114
	7.627	0.747206	2.07071	3.65176	1.56531	0.906879	9.37402
	7.629	0.768136	2.06235	3.67684	1.51358	0.887419	9.32689
	7.632	0.759764	2.04772	3.67057	1.45419	0.875742	9.26013
	7.634	0.738834	2.02892	3.64967	1.3948	0.867958	9.18355
	7.637	0.715811	2.01011	3.62667	1.3354	0.860173	9.10501
	7.639	0.69488	1.9934	3.60577	1.27601	0.850443	9.02843
	7.642	0.682322	1.95996	3.58696	1.24727	0.850443	9.02647
	7.644	0.67395	1.92026	3.57023	1.23386	0.852389	9.05592
	7.647	0.665578	1.88056	3.55142	1.22045	0.854335	9.08734
	7.649	0.657206	1.84086	3.5347	1.20512	0.858227	9.11679
	7.652	0.650927	1.8137	3.56605	1.21853	0.862119	9.19926
	7.654	0.644648	1.7928	3.6204	1.24344	0.866011	9.30726
	7.657	0.640462	1.77191	3.67475	1.27026	0.869904	9.41329
	7.659	0.634183	1.74892	3.73119	1.29517	0.873796	9.52128
	7.662	0.650927	1.74892	3.79599	1.32582	0.897149	9.63713
	7.664	0.676043	1.75728	3.86497	1.35839	0.930233	9.75691
	7.667	0.703253	1.76564	3.93395	1.39096	0.963316	9.87865
	7.669	0.730462	1.774	4.00293	1.42354	0.9964	9.99843
	7.672	0.734648	1.78654	4.01547	1.45036	0.9964	10.0554
	7.674	0.728369	1.80325	3.99875	1.47143	0.980831	10.0809
	7.677	0.724183	1.81997	3.98202	1.49251	0.967208	10.1064
	7.679	0.717904	1.83668	3.96739	1.51358	0.95164	10.1339
	7.682	0.711625	1.85758	3.9214	1.54232	0.949693	10.1005
	7.684	0.707439	1.87847	3.86079	1.57298	0.953586	10.0416
	7.687	0.703253	1.89937	3.80226	1.60363	0.957478	9.98076
	7.689	0.699067	1.92026	3.74164	1.6362	0.96137	9.91989
	7.692	0.696974	1.94534	3.71028	1.63046	0.930233	9.8708
	7.694	0.69488	1.97668	3.69147	1.60746	0.88158	9.82564
	7.697	0.692787	2.00593	3.67266	1.58256	0.832928	9.78047
	7.699	0.690694	2.03519	3.65385	1.55957	0.784276	9.73728
	7.702	0.684415	2.03728	3.73746	1.52125	0.768707	9.75298
	7.704	0.67395	2.02474	3.87333	1.47527	0.768707	9.79815
	7.707	0.663485	2.0122	4.01129	1.42928	0.766761	9.84527
	7.709	0.655113	1.99967	4.14716	1.38138	0.766761	9.8924
	7.712	0.636276	1.98086	4.21405	1.36223	0.788168	10.0004
	7.714	0.613253	1.95788	4.24749	1.35456	0.817359	10.1398
	7.717	0.59023	1.93489	4.28094	1.3469	0.848497	10.2792
	7.719	0.567207	1.91191	4.31438	1.33923	0.879634	10.4167
	7.722	0.542091	1.87221	4.34156	1.36606	0.912718	10.5777
	7.724	0.519067	1.82415	4.36455	1.40821	0.943855	10.7505
	7.727	0.493951	1.774	4.38963	1.45227	0.974993	10.9233
	7.729	0.468835	1.72594	4.41472	1.49442	1.00613	11.0961
	7.732	0.460463	1.69878	4.41263	1.54807	1.03532	11.3395
	7.734	0.460463	1.68415	4.3959	1.60746	1.06062	11.6203
	7.737	0.45837	1.66743	4.37918	1.66686	1.08592	11.8992
	7.739	0.45837	1.65281	4.36455	1.72625	1.11122	12.1799
	7.742	0.462556	1.66534	4.36037	1.78181	1.14625	12.4882
	7.744	0.468835	1.6946	4.36455	1.83354	1.18322	12.8122
	7.747	0.473021	1.72176	4.36873	1.88527	1.22215	13.1342
	7.749	0.4793	1.75101	4.37291	1.937	1.26107	13.4582
	7.752	0.512788	1.78445	4.41054	1.9849	1.27664	13.7822
	7.754	0.560928	1.81997	4.46697	2.02705	1.28053	14.1082
	7.757	0.609067	1.85549	4.52341	2.07112	1.28442	14.4341
	7.759	0.659299	1.89101	4.57985	2.11519	1.28637	14.7601
	7.762	0.696974	1.92444	4.60702	2.165	1.30194	15.0742
	7.764	0.728369	1.95579	4.61538	2.21673	1.32334	15.3825
	7.767	0.759764	1.98713	4.62375	2.27038	1.3467	15.6927
	7.769	0.789066	2.01847	4.63211	2.32402	1.3681	16.001
	7.772	0.809996	2.0331	4.63211	2.38725	1.37005	16.3741
	7.774	0.822554	2.03728	4.62793	2.45814	1.36227	16.7845
	7.777	0.835112	2.04146	4.62375	2.52903	1.35448	17.1929
	7.779	0.84767	2.04355	4.62166	2.598	1.3467	17.6033
	7.782	0.833019	2.03728	4.60284	2.67464	1.37783	18.159
	7.784	0.803717	2.02474	4.57567	2.75511	1.43427	18.8011
	7.787	0.774415	2.0122	4.54849	2.83557	1.49071	19.4412
	7.789	0.745113	1.99758	4.52132	2.91604	1.54714	20.0833
	7.792	0.728369	1.9934	4.49415	3.02334	1.62693	20.8608
	7.794	0.717904	1.99131	4.46488	3.14404	1.72035	21.7189
	7.797	0.709532	1.99131	4.43771	3.26474	1.81376	22.5789
	7.799	0.699067	1.98922	4.40844	3.38736	1.90717	23.437
	7.802	0.707439	1.98504	4.38127	3.5368	2.01421	24.3638
	7.804	0.728369	1.98086	4.35619	3.70349	2.13097	25.3299
	7.807	0.749299	1.97459	4.32901	3.87018	2.24774	26.2959
	7.809	0.768136	1.96832	4.30393	4.03686	2.3645	27.262
	7.812	0.793252	1.96832	4.29139	4.22079	2.49295	28.3007
	7.814	0.818368	1.9725	4.2893	4.4143	2.62723	29.3846
	7.817	0.843484	1.97668	4.28512	4.60781	2.76345	30.4665
	7.819	0.868601	1.97877	4.28303	4.80323	2.89968	31.5504
	7.822	0.893717	1.9725	4.29139	4.99674	3.02423	32.7227
	7.824	0.920926	1.96205	4.3102	5.19217	3.14099	33.9519
	7.827	0.946042	1.94952	4.32692	5.38951	3.25776	35.181
	7.829	0.971158	1.93698	4.34574	5.58493	3.37453	36.4102
	7.832	0.985809	1.94743	4.37082	5.79569	3.47961	37.7867
	7.834	0.989995	1.97459	4.40008	6.01602	3.57692	39.2593
	7.837	0.996274	1.99967	4.42935	6.23635	3.67422	40.732
	7.839	1.00255	2.02474	4.45861	6.45668	3.77153	42.2027
	7.842	0.975344	2.03519	4.48579	6.70575	3.87467	43.9758
	7.844	0.929298	2.03519	4.50878	6.9759	3.98365	45.9492
	7.846	0.881159	2.03728	4.53177	7.24413	4.09263	47.9226
	7.849	0.833019	2.03728	4.55477	7.51236	4.20162	49.894
	7.851	0.812089	2.0331	4.57985	7.82465	4.33784	52.0558
	7.854	0.80581	2.02683	4.60911	8.16761	4.49742	54.3454
	7.856	0.801624	2.02056	4.63838	8.50864	4.65505	56.6329
	7.859	0.795345	2.0122	4.66764	8.84968	4.81269	58.9204
	7.861	0.782787	2.01638	4.699	9.2252	5.0073	61.3847
	7.864	0.768136	2.02683	4.73244	9.6218	5.22915	63.9707
	7.866	0.751392	2.03519	4.76589	10.0184	5.45101	66.5547
	7.869	0.734648	2.04564	4.79933	10.4169	5.67092	69.1388
	7.871	0.770229	2.06026	4.89548	10.8595	5.90055	71.9329
	7.874	0.841391	2.07489	5.03135	11.3346	6.13603	74.8743
	7.876	0.912554	2.0916	5.16722	11.8079	6.37151	77.8138
	7.879	0.983716	2.10832	5.30518	12.283	6.60699	80.7532
	7.881	1.02976	2.11459	5.39716	12.7601	6.8269	83.8988
	7.884	1.06116	2.1125	5.45569	13.2372	7.03902	87.1898
	7.886	1.09046	2.11041	5.5163	13.7142	7.2492	90.4826
	7.889	1.12186	2.10832	5.57483	14.1913	7.45938	93.7736
	7.891	1.13441	2.10205	5.6898	14.7048	7.68707	97.4081
	7.894	1.13232	2.08951	5.84239	15.245	7.92449	101.29
	7.896	1.13023	2.07698	5.99707	15.7853	8.16191	105.172
	7.899	1.12813	2.06444	6.15176	16.3256	8.39934	109.056
	7.901	1.11348	2.04146	6.2709	16.8755	8.65038	113.223
	7.904	1.08627	2.0122	6.36706	17.433	8.90921	117.601
	7.906	1.06116	1.98086	6.46321	17.9906	9.16805	121.978
	7.909	1.03395	1.95161	6.55727	18.5462	9.42882	126.357
	7.911	1.00255	1.94743	6.67642	19.1727	9.73047	130.944
	7.914	0.966972	1.95996	6.81438	19.8509	10.0652	135.686
	7.916	0.929298	1.97459	6.95025	20.5292	10.3999	140.428
	7.919	0.893717	1.98713	7.08821	21.2074	10.7347	145.172
	7.921	0.87488	1.98922	7.199	21.947	11.1161	150.281
	7.924	0.872787	1.98295	7.28888	22.7344	11.5345	155.671
	7.926	0.870694	1.97668	7.38085	23.5219	11.9529	161.061
	7.929	0.868601	1.96832	7.47283	24.3093	12.3713	166.451
	7.931	0.883252	1.98713	7.57525	25.1485	12.7975	172.129
	7.934	0.910461	2.02265	7.68395	26.0279	13.2295	178.032
	7.936	0.935577	2.06026	7.79264	26.9073	13.6616	183.934
	7.939	0.960693	2.09578	7.90343	27.7848	14.0936	189.837
	7.941	1.0172	2.12713	8.02258	28.7044	14.5276	195.959
	7.944	1.09883	2.1522	8.15008	29.6567	14.9655	202.258
	7.946	1.17837	2.17727	8.27968	30.6089	15.4033	208.555
	7.949	1.2579	2.20444	8.40719	31.5592	15.8412	214.852
	7.951	1.32697	2.22533	8.54933	32.5095	16.2713	221.244
	7.954	1.38767	2.24623	8.7061	33.456	16.6936	227.71
	7.956	1.45046	2.26712	8.86079	34.4024	17.1178	234.176
	7.959	1.51116	2.28802	9.01547	35.347	17.5421	240.642
	7.961	1.57185	2.30056	9.24958	36.3069	17.9819	247.322
	7.964	1.63464	2.30682	9.54849	37.2763	18.4353	254.178
	7.966	1.69534	2.31309	9.84741	38.2439	18.8888	261.033
	7.969	1.75813	2.32145	10.1463	39.2133	19.3422	267.888
	7.971	1.79371	2.32563	10.4849	40.1828	19.7918	274.941
	7.974	1.80627	2.32772	10.8549	41.1503	20.2394	282.161
	7.976	1.82092	2.32981	11.2249	42.1198	20.687	289.379
	7.979	1.83557	2.3319	11.597	43.0892	21.1346	296.599
	7.981	1.85441	2.34444	11.9816	44.0836	21.5666	303.823
	7.984	1.87534	2.36115	12.3809	45.1029	21.985	311.049
	7.986	1.89627	2.37996	12.778	46.1202	22.4054	318.277
	7.989	1.9172	2.39667	13.1773	47.1395	22.8257	325.505
	7.991	1.95697	2.43637	13.5326	48.2144	23.2558	332.831
	7.994	2.01139	2.49488	13.8545	49.3371	23.6956	340.243
	7.996	2.0658	2.5513	14.1743	50.4617	24.1354	347.656
	7.999	2.12022	2.6098	14.4941	51.5864	24.5753	355.068
	8.001	2.19976	2.66413	14.8161	52.7015	25.0268	362.365
	8.004	2.30231	2.71428	15.1401	53.8089	25.488	369.559
	8.006	2.40697	2.76443	15.462	54.9163	25.9473	376.755
	8.009	2.50952	2.81458	15.786	56.0237	26.4085	383.95
	8.011	2.61627	2.88144	16.1852	57.0602	26.858	390.917
	8.014	2.7272	2.96502	16.6513	58.0316	27.2978	397.677
	8.016	2.83813	3.05069	17.1175	59.003	27.7357	404.44
	8.019	2.95115	3.13427	17.5857	59.9743	28.1755	411.2
	8.021	3.04115	3.19069	18.0769	60.9093	28.592	417.831
	8.024	3.1165	3.22412	18.5953	61.8079	28.991	424.342
	8.026	3.18975	3.25546	19.1116	62.7064	29.3899	430.853
	8.029	3.26301	3.2889	19.6279	63.6031	29.7888	437.366
	8.031	3.32789	3.32233	20.1191	64.4768	30.1528	443.856
	8.034	3.3865	3.35994	20.5895	65.3255	30.4875	450.326
	8.036	3.44301	3.39755	21.0577	66.1762	30.8203	456.798
	8.039	3.50161	3.43516	21.5259	67.0249	31.155	463.268
	8.041	3.55603	3.46651	21.9837	67.8105	31.443	469.276
	8.044	3.60626	3.49367	22.4289	68.5366	31.6863	474.849
	8.046	3.65859	3.51874	22.8763	69.2628	31.9315	480.423
	8.049	3.70882	3.54382	23.3215	69.9889	32.1767	485.996
	8.051	3.7758	3.5668	23.7772	70.6729	32.4219	491.233
	8.054	3.85742	3.5877	24.2412	71.3185	32.6691	496.149
	8.056	3.93905	3.6065	24.7053	71.9642	32.9143	501.066
	8.059	4.02277	3.6274	25.1672	72.6099	33.1614	505.983
	8.061	4.09603	3.64829	25.6396	73.2076	33.4086	510.546
	8.064	4.1651	3.6671	26.1183	73.7594	33.6538	514.762
	8.066	4.23207	3.6859	26.5949	74.3112	33.899	518.98
	8.069	4.29905	3.70471	27.0736	74.863	34.1442	523.195
	8.071	4.37231	3.7256	27.5794	75.3822	34.3933	527.144
	8.074	4.45184	3.7465	28.1125	75.8689	34.6463	530.826
	8.076	4.52928	3.7674	28.6434	76.3555	34.8993	534.508
	8.079	4.60882	3.78829	29.1764	76.8422	35.1523	538.189
	8.081	4.69672	3.80919	29.745	77.2732	35.3527	541.466
	8.084	4.79509	3.83008	30.3533	77.6526	35.5026	544.339
	8.086	4.89137	3.85307	30.9594	78.032	35.6505	547.21
	8.089	4.98765	3.87396	31.5677	78.4113	35.8003	550.081
	8.091	5.07974	3.89903	32.1446	78.7523	35.9093	552.529
	8.094	5.16556	3.93038	32.6902	79.0531	35.9735	554.546
	8.096	5.24928	3.95963	33.2379	79.3559	36.0378	556.562
	8.099	5.33509	3.99097	33.7834	79.6567	36.1039	558.577
	8.101	5.41672	4.02441	34.3416	79.877	36.1273	560.23
	8.104	5.49416	4.0662	34.9101	80.0073	36.1059	561.503
	8.106	5.5716	4.1059	35.4787	80.1395	36.0864	562.777
	8.109	5.64904	4.1456	36.0472	80.2717	36.065	564.049
	8.111	5.7223	4.20828	36.62	80.3656	36.0144	565.084
	8.114	5.79346	4.29395	37.2011	80.4211	35.9307	565.866
	8.116	5.86462	4.37962	37.7801	80.4786	35.847	566.645
	8.119	5.93579	4.46529	38.3591	80.5342	35.7614	567.427
	8.121	5.9902	4.51335	38.9737	80.5457	35.668	567.929
	8.124	6.02579	4.51962	39.6237	80.5073	35.561	568.131
	8.126	6.06137	4.52798	40.2759	80.4709	35.4559	568.332
	8.129	6.09695	4.53425	40.9281	80.4326	35.3508	568.532
	8.131	6.14299	4.54052	41.5573	80.3828	35.2535	568.577
	8.134	6.19741	4.54469	42.1656	80.3196	35.1679	568.448
	8.136	6.25392	4.54678	42.7717	80.2544	35.0822	568.318
	8.139	6.30834	4.55096	43.38	80.1912	34.9946	568.188
	8.141	6.38578	4.55514	43.9737	80.0973	34.9188	567.69
	8.144	6.49043	4.56141	44.5548	79.9728	34.8506	566.775
	8.146	6.59509	4.56559	45.138	79.8463	34.7825	565.862
	8.149	6.69974	4.57186	45.7191	79.7218	34.7144	564.949
	8.151	6.79392	4.59275	46.3023	79.5704	34.6463	564.039
	8.154	6.87974	4.63036	46.8875	79.3884	34.5782	563.132
	8.156	6.96555	4.67007	47.4728	79.2064	34.5101	562.227
	8.159	7.05136	4.70977	48.0581	79.0263	34.442	561.322
	8.161	7.15392	4.75574	48.6455	78.829	34.3544	560.218
	8.164	7.2795	4.80797	49.2308	78.6106	34.2454	558.885
	8.166	7.40299	4.86021	49.8161	78.3941	34.1364	557.552
	8.169	7.52648	4.91245	50.4013	78.1757	34.0274	556.221
	8.171	7.63113	4.96469	51.0452	77.9381	33.8951	554.777
	8.174	7.71275	5.01275	51.7559	77.6756	33.7375	553.208
	8.176	7.79438	5.0608	52.4666	77.4112	33.5779	551.64
	8.179	7.8781	5.10886	53.1773	77.1487	33.4183	550.069
	8.181	7.95764	5.15692	53.8232	76.8824	33.249	548.376
	8.184	8.03926	5.2008	54.3875	76.6103	33.0661	546.534
	8.186	8.1188	5.24677	54.9519	76.3402	32.8851	544.693
	8.189	8.19833	5.29065	55.5142	76.0681	32.7022	542.851
	8.191	8.2695	5.33035	56.112	75.7846	32.5212	540.952
	8.194	8.33019	5.36378	56.7475	75.4876	32.3402	538.981
	8.196	8.3888	5.39722	57.3829	75.1906	32.1572	537.009
	8.199	8.4495	5.42856	58.0163	74.8937	31.9763	535.04
	8.201	8.50391	5.4599	58.5556	74.6044	31.8108	532.994
	8.204	8.54996	5.48498	58.9716	74.3246	31.6688	530.857
	8.206	8.59601	5.51214	59.3875	74.0449	31.5248	528.721
	8.209	8.64415	5.5393	59.8035	73.7671	31.3808	526.585
	8.211	8.69438	5.55811	60.2299	73.4855	31.2367	524.456
	8.214	8.75298	5.56438	60.671	73.2019	31.0927	522.337
	8.216	8.81159	5.57274	61.112	72.9183	30.9487	520.219
	8.219	8.87019	5.58109	61.551	72.6348	30.8047	518.1
	8.221	8.95182	5.60408	61.9941	72.3436	30.6529	515.917
	8.224	9.06484	5.64796	62.4352	72.0447	30.4933	513.649
	8.226	9.17577	5.69393	62.8783	71.7439	30.3338	511.383
	8.229	9.28879	5.73781	63.3215	71.4431	30.1742	509.115
	8.231	9.38717	5.77542	63.8043	71.1346	30.0204	506.827
	8.234	9.46879	5.80676	64.3436	70.8127	29.8686	504.514
	8.236	9.55042	5.8381	64.8809	70.4909	29.7188	502.199
	8.239	9.63414	5.86945	65.4202	70.1709	29.5689	499.884
	8.241	9.73251	5.90497	65.9824	69.8356	29.4094	497.581
	8.244	9.85391	5.94885	66.5761	69.4793	29.2381	495.295
	8.246	9.9774	5.99482	67.1697	69.1248	29.0688	493.008
	8.249	10.0988	6.0387	67.7634	68.7704	28.8975	490.722
	8.251	10.1951	6.08467	68.3403	68.3968	28.7243	488.401
	8.254	10.2558	6.13691	68.8901	68.0002	28.5492	486.033
	8.256	10.3165	6.18914	69.4419	67.6036	28.374	483.665
	8.259	10.3751	6.24138	69.9916	67.205	28.1989	481.297
	8.261	10.4295	6.28317	70.4891	66.8142	28.0276	478.97
	8.264	10.4755	6.31033	70.9114	66.4272	27.8603	476.7
	8.266	10.5216	6.33959	71.3357	66.0421	27.6929	474.431
	8.269	10.5655	6.36675	71.76	65.657	27.5236	472.161
	8.271	10.6074	6.38765	72.2136	65.3025	27.3718	469.899
	8.274	10.6451	6.396	72.7132	64.9941	27.2434	467.65
	8.276	10.6806	6.40436	73.2128	64.6856	27.113	465.4
	8.279	10.7183	6.41272	73.7103	64.3771	26.9826	463.152
	8.281	10.7665	6.42108	74.2538	64.0859	26.8502	460.911
	8.284	10.8334	6.43362	74.862	63.8177	26.7121	458.687
	8.286	10.9004	6.44615	75.4703	63.5495	26.572	456.46
	8.289	10.9674	6.45869	76.0765	63.2812	26.4338	454.235
	8.291	11.0365	6.46287	76.6785	63.0283	26.2956	452.017
	8.294	11.1076	6.46078	77.2659	62.7965	26.1555	449.811
	8.296	11.1809	6.4566	77.8554	62.5647	26.0173	447.604
	8.299	11.252	6.45451	78.4448	62.3309	25.8772	445.399
	8.301	11.3148	6.47123	78.982	62.0857	25.7371	443.269
	8.304	11.3609	6.5172	79.4461	61.8175	25.5989	441.25
	8.306	11.4069	6.56317	79.908	61.5492	25.4588	439.232
	8.308	11.453	6.61122	80.3721	61.281	25.3187	437.213
	8.311	11.4948	6.6551	80.8048	61.0051	25.1824	435.234
	8.313	11.5325	6.69481	81.1936	60.7139	25.0482	433.316
	8.316	11.5723	6.73451	81.5824	60.4246	24.9139	431.397
	8.318	11.6099	6.77421	81.9691	60.1333	24.7816	429.481
	8.321	11.6497	6.82227	82.3662	59.8306	24.6414	427.598
	8.323	11.6895	6.88286	82.778	59.5107	24.4955	425.774
	8.326	11.7292	6.94346	83.1898	59.1907	24.3495	423.948
	8.328	11.769	7.00405	83.6016	58.8688	24.2036	422.123
	8.331	11.8213	7.04166	84.0134	58.5642	24.0576	420.284
	8.333	11.8883	7.04375	84.4293	58.2845	23.9116	418.424
	8.336	11.9553	7.04584	84.8453	58.0067	23.7676	416.563
	8.338	12.0223	7.04793	85.2613	57.7269	23.6217	414.703
	8.341	12.0767	7.04793	85.6835	57.4664	23.4913	412.973
	8.343	12.1102	7.04793	86.1204	57.2365	23.3862	411.455
	8.346	12.1458	7.05002	86.5573	57.0066	23.2811	409.936
	8.348	12.1792	7.05002	86.9941	56.7747	23.176	408.416
	8.351	12.2106	7.05002	87.4164	56.5563	23.0846	406.959
	8.353	12.2358	7.0542	87.8156	56.3551	23.0126	405.604
	8.356	12.2609	7.05629	88.2149	56.154	22.9386	404.249
	8.358	12.286	7.05838	88.6141	55.9528	22.8666	402.894
	8.361	12.3258	7.06883	88.982	55.7535	22.7985	401.555
	8.363	12.3844	7.09181	89.2997	55.5524	22.7382	400.243
	8.366	12.443	7.1148	89.6175	55.3531	22.6778	398.932
	8.368	12.5016	7.13569	89.9352	55.1538	22.6175	397.622
	8.371	12.5727	7.15868	90.2404	54.9565	22.5455	396.342
	8.373	12.6606	7.17748	90.5268	54.7668	22.456	395.119
	8.376	12.7485	7.19838	90.8152	54.5772	22.3684	393.893
	8.378	12.8344	7.21718	91.1016	54.3875	22.2789	392.668
	8.381	12.9306	7.22972	91.3817	54.2093	22.1835	391.496
	8.383	13.0395	7.22972	91.6492	54.0541	22.0765	390.41
	8.386	13.1462	7.23181	91.9168	53.8989	21.9714	389.324
	8.388	13.2551	7.23181	92.1844	53.7437	21.8644	388.238
	8.391	13.3513	7.24226	92.5523	53.6019	21.7593	387.18
	8.393	13.4288	7.2736	93.0895	53.4889	21.6581	386.167
	8.396	13.5062	7.30285	93.6288	53.374	21.5569	385.156
	8.398	13.5816	7.3342	94.1681	53.259	21.4537	384.144
	8.401	13.6402	7.36136	94.6718	53.1421	21.372	383.145
	8.403	13.6674	7.38435	95.115	53.0214	21.3253	382.173
	8.406	13.6925	7.40942	95.5581	52.8988	21.2786	381.201
	8.408	13.7197	7.4324	95.9992	52.7781	21.2319	380.231
	8.411	13.7406	7.45957	96.4068	52.6708	21.1949	379.257
	8.413	13.7511	7.49927	96.7454	52.5923	21.1774	378.283
	8.416	13.7616	7.53688	97.0861	52.5118	21.1599	377.309
	8.418	13.7741	7.57449	97.4247	52.4332	21.1424	376.335
	8.421	13.7971	7.60165	97.7299	52.3528	21.119	375.475
	8.423	13.8453	7.61001	97.9703	52.2704	21.0898	374.821
	8.426	13.8955	7.61837	98.2107	52.188	21.0587	374.169
	8.428	13.9437	7.62673	98.4511	52.1056	21.0275	373.516
	8.431	13.9939	7.63509	98.7166	52.0271	20.9886	372.936
	8.433	14.0525	7.64136	99.0322	51.9523	20.9341	372.493
	8.436	14.109	7.64762	99.3478	51.8776	20.8796	372.049
	8.438	14.1676	7.65389	99.6635	51.8029	20.8251	371.607
	8.441	14.2325	7.65598	100.008	51.7339	20.7687	371.208
	8.443	14.3099	7.64971	100.414	51.6707	20.7142	370.898
	8.446	14.3895	7.64553	100.819	51.6094	20.6617	370.586
	8.448	14.4669	7.63927	101.225	51.5481	20.6072	370.276
	8.451	14.5255	7.633	101.618	51.4868	20.5527	369.96
	8.453	14.5444	7.62882	101.99	51.4331	20.5001	369.632
	8.456	14.5632	7.62464	102.362	51.3795	20.4457	369.306
	8.458	14.582	7.61837	102.732	51.3258	20.3931	368.978
	8.461	14.605	7.61419	103.092	51.2722	20.3406	368.666
	8.463	14.6385	7.61001	103.428	51.2243	20.2861	368.383
	8.466	14.672	7.60374	103.765	51.1745	20.2316	368.1
	8.468	14.7055	7.59957	104.099	51.1247	20.1771	367.819
	8.471	14.7244	7.59121	104.365	51.0787	20.1245	367.58
	8.473	14.7139	7.57658	104.486	51.0384	20.0798	367.427
	8.476	14.7034	7.56404	104.607	50.9982	20.0331	367.275
	8.478	14.693	7.54942	104.728	50.956	19.9883	367.124
	8.481	14.6804	7.53897	104.895	50.9273	19.9552	366.989
	8.483	14.6637	7.53061	105.157	50.9254	19.9513	366.885
	8.486	14.649	7.52434	105.418	50.9216	19.9455	366.779
	8.488	14.6344	7.51598	105.679	50.9177	19.9416	366.675
	8.491	14.6323	7.52016	105.903	50.9177	19.9436	366.568
	8.493	14.6574	7.54524	106.043	50.9196	19.963	366.457
	8.496	14.6825	7.5724	106.185	50.9235	19.9805	366.345
	8.498	14.7097	7.59748	106.327	50.9273	20	366.235
	8.501	14.7474	7.62882	106.522	50.9465	20.0253	366.15
	8.503	14.8164	7.66852	106.833	51.0039	20.0662	366.125
	8.506	14.8855	7.71031	107.145	51.0614	20.107	366.099
	8.508	14.9525	7.75001	107.456	51.1189	20.1479	366.074
	8.511	15.0216	7.7918	107.755	51.1668	20.1849	366.087
	8.513	15.0927	7.83777	108.023	51.1898	20.2063	366.186
	8.516	15.1618	7.88583	108.29	51.2128	20.2296	366.286
	8.518	15.2309	7.9318	108.556	51.2358	20.253	366.384
	8.521	15.2874	7.97359	108.829	51.2568	20.2647	366.492
	8.523	15.3125	8.00075	109.12	51.2741	20.253	366.62
	8.526	15.3376	8.02583	109.408	51.2933	20.2413	366.745
	8.528	15.3627	8.05299	109.697	51.3105	20.2277	366.873
	8.531	15.3878	8.07389	109.983	51.3239	20.2141	367.091
	8.533	15.4192	8.07806	110.261	51.3277	20.1927	367.519
	8.536	15.4506	8.08224	110.539	51.3297	20.1713	367.949
	8.538	15.482	8.08642	110.819	51.3335	20.1518	368.377
	8.541	15.5071	8.08433	111.089	51.3431	20.1265	368.726
	8.543	15.5197	8.06762	111.344	51.3661	20.0915	368.887
	8.546	15.5323	8.0509	111.599	51.389	20.0564	369.05
	8.548	15.5469	8.03418	111.854	51.412	20.0234	369.213
	8.551	15.5574	8.01329	112.107	51.4427	20.0019	369.423
	8.553	15.5657	7.98195	112.36	51.4983	20.0175	369.747
	8.556	15.5741	7.9506	112.611	51.5519	20.0331	370.071
	8.558	15.5825	7.91926	112.862	51.6075	20.0487	370.397
	8.561	15.5888	7.89628	113.119	51.6649	20.0642	370.657
	8.563	15.5846	7.89628	113.388	51.7301	20.0759	370.755
	8.566	15.5825	7.89837	113.658	51.7952	20.0876	370.853
	8.568	15.5804	7.89837	113.928	51.8604	20.1012	370.953
	8.571	15.5971	7.9109	114.216	51.9178	20.1168	371.055
	8.573	15.6641	7.95269	114.557	51.9562	20.146	371.167
	8.576	15.729	7.99657	114.895	51.9945	20.1732	371.279
	8.578	15.796	8.03836	115.234	52.0328	20.2024	371.391
	8.581	15.8671	8.08224	115.558	52.0692	20.2335	371.519
	8.583	15.9509	8.12403	115.838	52.096	20.2725	371.691
	8.586	16.0346	8.16791	116.118	52.1228	20.3114	371.862
	8.588	16.1183	8.2097	116.398	52.1497	20.3503	372.033
	8.591	16.1999	8.2494	116.641	52.1707	20.3795	372.22
	8.593	16.2711	8.27448	116.785	52.1803	20.3834	372.445
	8.596	16.3422	8.30164	116.929	52.1899	20.3853	372.673
	8.598	16.4155	8.32881	117.074	52.1995	20.3873	372.899
	8.601	16.4783	8.3497	117.226	52.1976	20.3853	373.139
	8.603	16.5202	8.35597	117.406	52.165	20.3698	373.41
	8.606	16.5599	8.36224	117.586	52.1324	20.3522	373.682
	8.608	16.6018	8.36851	117.763	52.0999	20.3367	373.955
	8.611	16.629	8.37686	117.977	52.0826	20.3172	374.211
	8.613	16.6185	8.39149	118.276	52.1075	20.2919	374.429
	8.616	16.6081	8.40612	118.577	52.1324	20.2666	374.645
	8.618	16.5976	8.42283	118.878	52.1573	20.2413	374.861
	8.621	16.5913	8.43746	119.172	52.1842	20.218	375.024
	8.623	16.5976	8.45	119.446	52.2167	20.2043	375.037
	8.626	16.606	8.46253	119.72	52.2493	20.1907	375.051
	8.628	16.6122	8.47507	119.994	52.2819	20.1771	375.065
	8.631	16.6185	8.48343	120.251	52.3164	20.1713	375.069
	8.633	16.6185	8.48343	120.466	52.3566	20.1829	375.045
	8.636	16.6164	8.48552	120.679	52.3949	20.1946	375.02
	8.638	16.6164	8.48552	120.893	52.4351	20.2063	374.996
	8.641	16.6332	8.48343	121.095	52.4639	20.2121	374.984
	8.643	16.6981	8.47925	121.269	52.4639	20.2024	375.004
	8.646	16.7629	8.47507	121.44	52.462	20.1927	375.026
	8.648	16.8278	8.47089	121.614	52.462	20.1849	375.045
	8.651	16.8802	8.4688	121.77	52.4524	20.1888	375.088
	8.653	16.899	8.46462	121.875	52.4179	20.2355	375.198
	8.656	16.9178	8.46253	121.982	52.3815	20.2802	375.308
	8.658	16.9346	8.45836	122.086	52.347	20.3269	375.42
	8.661	16.9576	8.45836	122.189	52.3125	20.3484	375.487
	8.663	16.9953	8.46671	122.278	52.28	20.2939	375.426
	8.666	17.0309	8.47507	122.37	52.2455	20.2394	375.365
	8.668	17.0685	8.48343	122.46	52.2129	20.1829	375.304
	8.671	17.102	8.49179	122.563	52.1784	20.1284	375.202
	8.673	17.125	8.50224	122.703	52.1401	20.0681	374.971
	8.676	17.1502	8.51268	122.843	52.1018	20.0078	374.741
	8.678	17.1732	8.52104	122.983	52.0615	19.9475	374.511
	8.681	17.1983	8.52731	123.094	52.0175	19.8793	374.248
	8.683	17.2255	8.52313	123.112	51.9485	19.784	373.881
	8.686	17.2548	8.51895	123.131	51.8814	19.6906	373.514
	8.688	17.282	8.51477	123.148	51.8144	19.5972	373.146
	8.691	17.3029	8.51477	123.194	51.7454	19.5193	372.771
	8.693	17.3071	8.53776	123.328	51.6764	19.494	372.369
	8.696	17.3092	8.55865	123.462	51.6055	19.4687	371.964
	8.698	17.3134	8.58164	123.597	51.5347	19.4434	371.562
	8.701	17.3134	8.59626	123.723	51.4695	19.4259	371.167
	8.703	17.3008	8.58164	123.817	51.4159	19.4395	370.806
	8.706	17.2883	8.5691	123.913	51.3641	19.4512	370.445
	8.708	17.2757	8.55447	124.009	51.3105	19.4629	370.083
	8.711	17.2695	8.55029	124.122	51.2588	19.4726	369.7
	8.713	17.2799	8.57328	124.293	51.2032	19.4687	369.247
	8.716	17.2904	8.59835	124.463	51.1496	19.4648	368.795
	8.718	17.3008	8.62343	124.634	51.0959	19.4609	368.342
	8.721	17.3176	8.64014	124.808	51.0403	19.4473	367.87
	8.723	17.3595	8.63179	125	50.9771	19.4045	367.334
	8.726	17.4013	8.62134	125.194	50.9139	19.3597	366.798
	8.728	17.4432	8.61298	125.387	50.8507	19.3169	366.262
	8.731	17.4871	8.60671	125.571	50.7779	19.2663	365.706
	8.733	17.5499	8.62134	125.719	50.6706	19.1982	365.074
	8.736	17.6106	8.63388	125.87	50.5652	19.1282	364.442
	8.738	17.6734	8.6485	126.02	50.4579	19.0581	363.812
	8.741	17.7257	8.66522	126.164	50.3487	18.988	363.158
	8.743	17.7425	8.69656	126.288	50.2318	18.918	362.419
	8.746	17.7592	8.72999	126.411	50.115	18.846	361.681
	8.748	17.776	8.76134	126.534	49.9981	18.774	360.943
	8.751	17.7864	8.79059	126.658	49.8831	18.7136	360.189
	8.753	17.7739	8.81357	126.779	49.772	18.6922	359.37
	8.756	17.7634	8.83656	126.898	49.6628	18.6708	358.553
	8.758	17.7508	8.85954	127.019	49.5517	18.6494	357.736
	8.761	17.7362	8.88044	127.136	49.4425	18.628	356.906
	8.763	17.7069	8.89089	127.245	49.3333	18.6047	356.026
	8.766	17.6776	8.90342	127.354	49.226	18.5813	355.148
	8.768	17.6462	8.91387	127.462	49.1187	18.5579	354.269
	8.77	17.6274	8.92432	127.556	49.0075	18.5268	353.379
	8.773	17.642	8.93059	127.594	48.883	18.4606	352.443
	8.775	17.6588	8.93685	127.632	48.7604	18.3945	351.508
	8.778	17.6755	8.94312	127.669	48.6359	18.3283	350.573
	8.78	17.6964	8.9473	127.709	48.5075	18.2582	349.635
	8.783	17.7362	8.94521	127.765	48.36	18.1843	348.682
	8.785	17.776	8.94103	127.822	48.2144	18.1084	347.73
	8.788	17.8157	8.93894	127.878	48.0668	18.0325	346.778
	8.79	17.8555	8.93685	127.922	47.9193	17.9605	345.81
	8.793	17.8869	8.93894	127.912	47.7679	17.8963	344.777
	8.795	17.9183	8.93894	127.901	47.6147	17.8321	343.744
	8.798	17.9497	8.94103	127.889	47.4633	17.7678	342.711
	8.8	17.9769	8.94312	127.899	47.3081	17.7056	341.671
	8.803	17.9832	8.95984	128.004	47.1453	17.6588	340.606
	8.805	17.9895	8.97656	128.106	46.9805	17.6121	339.542
	8.808	17.9957	8.99327	128.211	46.8176	17.5635	338.476
	8.81	17.9999	9.00999	128.315	46.6548	17.5129	337.408
	8.813	17.9853	9.03088	128.432	46.4938	17.4506	336.318
	8.815	17.9706	9.05178	128.551	46.3329	17.3864	335.228
	8.818	17.956	9.07476	128.668	46.172	17.3241	334.14
	8.82	17.9392	9.08103	128.781	46.0072	17.256	333.027
	8.823	17.9162	9.02461	128.875	45.8252	17.1743	331.81
	8.825	17.8932	8.9682	128.969	45.6413	17.0906	330.592
	8.828	17.8701	8.91178	129.064	45.4592	17.0069	329.373
	8.83	17.845	8.85954	129.151	45.2811	16.9252	328.159
	8.833	17.8074	8.8282	129.214	45.1201	16.8512	326.958
	8.835	17.7676	8.79477	129.279	44.9592	16.7753	325.758
	8.838	17.7299	8.76134	129.342	44.7983	16.7014	324.558
	8.84	17.7006	8.73208	129.406	44.6373	16.6313	323.341
	8.843	17.7153	8.72581	129.477	44.4783	16.5866	322.051
	8.845	17.7299	8.71746	129.548	44.3174	16.5437	320.759
	8.848	17.7425	8.7091	129.62	44.1583	16.499	319.467
	8.85	17.7592	8.71328	129.693	43.9974	16.4562	318.165
	8.853	17.7906	8.77387	129.766	43.8307	16.4192	316.816
	8.855	17.8199	8.83447	129.839	43.6621	16.3842	315.467
	8.858	17.8513	8.89506	129.912	43.4954	16.3491	314.118
	8.86	17.8869	8.95566	129.979	43.3307	16.3083	312.785
	8.863	17.9455	9.01417	130.023	43.1755	16.2499	311.536
	8.865	18.0041	9.07267	130.065	43.0203	16.1895	310.285
	8.868	18.0648	9.13118	130.109	42.8651	16.1312	309.036
	8.87	18.1192	9.18133	130.138	42.7061	16.0669	307.776
	8.873	18.1401	9.19178	130.098	42.5164	15.9735	306.44
	8.875	18.1611	9.20431	130.059	42.3267	15.8801	305.107
	8.878	18.182	9.21476	130.017	42.137	15.7867	303.774
	8.88	18.2008	9.22521	129.992	41.9454	15.6855	302.435
	8.883	18.2134	9.23148	130.048	41.7481	15.5434	301.068
	8.885	18.2239	9.23774	130.107	41.5508	15.3994	299.702
	8.888	18.2364	9.24401	130.163	41.3534	15.2574	298.333
	8.89	18.2469	9.24192	130.213	41.1484	15.1173	296.964
	8.893	18.2469	9.19595	130.228	40.9051	15.0005	295.578
	8.895	18.249	9.14999	130.24	40.6598	14.8837	294.192
	8.898	18.249	9.10402	130.255	40.4146	14.767	292.806
	8.9	18.2469	9.06432	130.276	40.1789	14.656	291.398
	8.903	18.2281	9.05596	130.334	39.9969	14.5801	289.854
	8.905	18.2092	9.04969	130.393	39.813	14.5042	288.311
	8.908	18.1925	9.04133	130.452	39.6291	14.4283	286.768
	8.91	18.1736	9.02879	130.5	39.4451	14.3563	285.254
	8.913	18.1611	8.97865	130.493	39.2574	14.3155	283.928
	8.915	18.1485	8.9285	130.485	39.0696	14.2726	282.605
	8.918	18.136	8.88044	130.477	38.8819	14.2318	281.279
	8.92	18.1276	8.84283	130.47	38.6941	14.1909	279.925
	8.923	18.1381	8.89089	130.468	38.5121	14.1559	278.379
	8.925	18.1506	8.93685	130.466	38.3282	14.1209	276.834
	8.928	18.1611	8.98491	130.464	38.1461	14.0858	275.289
	8.93	18.1736	9.02879	130.464	37.966	14.0508	273.779
	8.933	18.1883	9.03715	130.483	37.7974	14.0119	272.514
	8.935	18.2029	9.0476	130.5	37.6288	13.9729	271.25
	8.938	18.2176	9.05596	130.518	37.4622	13.934	269.987
	8.94	18.2343	9.0664	130.541	37.2936	13.8912	268.713
	8.943	18.2699	9.08521	130.602	37.1173	13.8153	267.381
	8.945	18.3034	9.10611	130.665	36.9429	13.7414	266.05
	8.948	18.339	9.12491	130.727	36.7686	13.6655	264.719
	8.95	18.3683	9.13954	130.798	36.5904	13.5876	263.391
	8.953	18.3704	9.11864	130.928	36.3912	13.4923	262.105
	8.955	18.3746	9.09775	131.06	36.1919	13.395	260.817
	8.958	18.3767	9.07685	131.191	35.9926	13.2996	259.529
	8.96	18.3788	9.05387	131.313	35.7915	13.2023	258.223
	8.963	18.3808	9.02252	131.359	35.5826	13.1011	256.776
	8.965	18.3829	8.98909	131.405	35.3719	12.9999	255.329
	8.968	18.385	8.95775	131.449	35.1611	12.8968	253.882
	8.97	18.3871	8.9285	131.497	34.9523	12.7975	252.437
	8.973	18.3829	8.92223	131.545	34.7377	12.7158	251.011
	8.975	18.3808	8.91805	131.593	34.525	12.634	249.584
	8.978	18.3767	8.91178	131.641	34.3124	12.5523	248.158
	8.98	18.3746	8.9076	131.689	34.1035	12.4725	246.744
	8.983	18.3788	8.90133	131.727	33.9349	12.418	245.437
	8.985	18.3829	8.89506	131.764	33.7644	12.3635	244.127
	8.988	18.385	8.8888	131.804	33.5939	12.309	242.819
	8.99	18.3913	8.88462	131.842	33.4215	12.2565	241.512
	8.993	18.406	8.91387	131.888	33.2452	12.2098	240.223
	8.995	18.4227	8.94103	131.934	33.067	12.1631	238.933
	8.998	18.4374	8.97029	131.977	32.8908	12.1164	237.645
	9	18.4541	8.99536	132.021	32.7126	12.0697	236.365
	9.003	18.4646	8.987	132.04	32.5382	12.0288	235.165
	9.005	18.475	8.97865	132.059	32.3658	11.9879	233.968
	9.008	18.4855	8.97029	132.078	32.1914	11.9471	232.77
	9.01	18.496	8.96611	132.094	32.0171	11.9043	231.564
	9.013	18.4855	8.98073	132.099	31.8312	11.8537	230.292
	9.015	18.4771	8.99536	132.101	31.6454	11.8011	229.017
	9.018	18.4688	9.00999	132.105	31.4596	11.7486	227.745
	9.02	18.4604	9.02252	132.115	31.2737	11.6941	226.469
	9.023	18.4667	9.02879	132.216	31.0917	11.6065	225.171
	9.025	18.4729	9.03506	132.316	30.9097	11.5189	223.871
	9.028	18.4792	9.04133	132.416	30.7258	11.4294	222.573
	9.03	18.4855	9.04551	132.515	30.5437	11.3399	221.277
	9.033	18.4729	9.01626	132.594	30.3713	11.2153	220.009
	9.035	18.4625	8.987	132.673	30.197	11.0927	218.74
	9.038	18.4499	8.95984	132.753	30.0245	10.9682	217.47
	9.04	18.4374	8.93059	132.824	29.8521	10.8514	216.207
	9.043	18.4081	8.90342	132.797	29.6873	10.8144	215
	9.045	18.3788	8.87626	132.77	29.5226	10.7775	213.794
	9.048	18.3494	8.85118	132.745	29.3578	10.7424	212.586
	9.05	18.3201	8.82611	132.724	29.1949	10.7035	211.387
	9.053	18.2867	8.82611	132.788	29.0417	10.6568	210.252
	9.055	18.2532	8.8282	132.851	28.8903	10.612	209.119
	9.058	18.2218	8.8282	132.914	28.7389	10.5653	207.984
	9.06	18.1904	8.83238	132.972	28.5857	10.5225	206.855
	9.063	18.2029	8.87417	132.97	28.4381	10.5128	205.773
	9.065	18.2134	8.91805	132.968	28.2906	10.5031	204.689
	9.068	18.2239	8.96193	132.966	28.1431	10.4933	203.607
	9.07	18.2364	9.00581	132.977	27.9956	10.4797	202.527
	9.073	18.2699	9.06432	133.156	27.8423	10.4077	201.482
	9.075	18.3013	9.12491	133.336	27.6909	10.3357	200.438
	9.078	18.3348	9.18342	133.516	27.5396	10.2637	199.393
	9.08	18.3662	9.24192	133.689	27.3882	10.1897	198.347
	9.083	18.3871	9.26282	133.742	27.2426	10.0905	197.284
	9.085	18.4101	9.28371	133.794	27.0989	9.9893	196.222
	9.088	18.4311	9.30461	133.846	26.9533	9.89005	195.16
	9.09	18.452	9.32759	133.905	26.8077	9.79079	194.096
	9.093	18.452	9.34849	134.034	26.6467	9.69933	192.996
	9.095	18.4541	9.37147	134.164	26.4858	9.60786	191.898
	9.098	18.4541	9.39446	134.293	26.3249	9.5164	190.799
	9.1	18.4541	9.41326	134.421	26.1658	9.42493	189.699
	9.103	18.4374	9.35685	134.49	26.0183	9.3393	188.556
	9.105	18.4227	9.30043	134.559	25.8708	9.25367	187.414
	9.108	18.4081	9.24401	134.628	25.7233	9.16805	186.269
	9.11	18.3934	9.18551	134.693	25.5757	9.08242	185.132
	9.113	18.3788	9.09775	134.638	25.4397	9.02598	184.103
	9.115	18.3662	9.01208	134.584	25.3037	8.9676	183.074
	9.118	18.3515	8.92641	134.532	25.1676	8.90921	182.045
	9.12	18.339	8.84283	134.475	25.0316	8.85472	181.014
	9.123	18.3578	8.82611	134.388	24.8975	8.83916	179.952
	9.125	18.3767	8.80939	134.302	24.7653	8.82359	178.89
	9.128	18.3955	8.79268	134.214	24.6312	8.80802	177.829
	9.13	18.4143	8.77805	134.128	24.499	8.7944	176.779
	9.133	18.4353	8.8073	134.101	24.3783	8.78661	175.996
	9.135	18.4541	8.83656	134.072	24.2557	8.77688	175.212
	9.138	18.4729	8.86581	134.045	24.135	8.7691	174.431
	9.14	18.4939	8.89715	134.02	24.0143	8.76131	173.643
	9.143	18.542	8.97029	134.055	23.9108	8.75158	172.785
	9.145	18.5901	9.04133	134.093	23.8093	8.74185	171.927
	9.148	18.6383	9.11446	134.128	23.7058	8.73407	171.069
	9.15	18.6843	9.18551	134.166	23.6023	8.72239	170.209
	9.153	18.6781	9.23357	134.239	23.4989	8.67374	169.355
	9.155	18.6739	9.28162	134.314	23.3954	8.62314	168.501
	9.158	18.6676	9.32968	134.388	23.2919	8.57449	167.646
	9.16	18.6634	9.37774	134.461	23.1866	8.52389	166.792
	9.163	18.6801	9.407	134.513	23.0582	8.45772	165.893
	9.165	18.699	9.43416	134.567	22.9318	8.3935	164.996
	9.168	18.7157	9.46341	134.62	22.8034	8.32733	164.098
	9.17	18.7325	9.49058	134.674	22.675	8.26311	163.201
	9.173	18.7325	9.49267	134.799	22.5294	8.24365	162.372
	9.175	18.7325	9.49476	134.923	22.3838	8.22224	161.542
	9.178	18.7325	9.49476	135.048	22.2382	8.20278	160.713
	9.18	18.7325	9.49684	135.169	22.0926	8.18332	159.885
	9.183	18.7199	9.45505	135.155	21.9738	8.16775	159.156
	9.185	18.7094	9.41535	135.142	21.8531	8.15413	158.428
	9.188	18.6969	9.37356	135.128	21.7343	8.13856	157.699
	9.19	18.6864	9.33386	135.117	21.6155	8.12494	156.973
	9.193	18.6739	9.32133	135.236	21.5255	8.11326	156.321
	9.195	18.6592	9.3067	135.355	21.4335	8.10159	155.669
	9.198	18.6467	9.29416	135.474	21.3415	8.08991	155.017
	9.2	18.6341	9.28162	135.596	21.2515	8.07823	154.365
	9.203	18.6362	9.28998	135.711	21.1902	8.04515	153.686
	9.205	18.6383	9.30043	135.828	21.1289	8.01207	153.008
	9.208	18.6383	9.30879	135.943	21.0676	7.98093	152.329
	9.21	18.6404	9.31715	136.058	21.0082	7.94784	151.649
	9.213	18.6467	9.3255	136.189	20.9373	7.88946	150.939
	9.215	18.6508	9.33595	136.319	20.8664	7.82913	150.228
	9.218	18.6571	9.34431	136.449	20.7955	7.77075	149.517
	9.22	18.6613	9.35267	136.578	20.7246	7.71237	148.806
	9.223	18.6655	9.34431	136.584	20.6384	7.63258	148.103
	9.225	18.6697	9.33804	136.589	20.5522	7.55279	147.4
	9.228	18.6739	9.32968	136.595	20.4679	7.473	146.697
	9.23	18.6781	9.32342	136.599	20.3817	7.39321	145.994
	9.232	18.6801	9.30461	136.486	20.282	7.31926	145.445
	9.235	18.6822	9.28789	136.373	20.1824	7.24531	144.895
	9.237	18.6843	9.26909	136.258	20.0828	7.17135	144.345
	9.24	18.6864	9.25028	136.145	19.9831	7.0974	143.793
	9.242	18.7178	9.24819	136.056	19.8816	7.04097	143.183
	9.245	18.7513	9.2461	135.966	19.7801	6.98647	142.568
	9.247	18.7827	9.24401	135.876	19.6785	6.93004	141.955
	9.25	18.8162	9.24192	135.786	19.577	6.8736	141.343
	9.252	18.8539	9.2273	135.821	19.4965	6.90085	140.76
	9.255	18.8915	9.21267	135.855	19.416	6.92809	140.176
	9.257	18.9313	9.19595	135.89	19.3375	6.95728	139.591
	9.26	18.969	9.18133	135.926	19.2589	6.98453	139.008
	9.262	18.9564	9.18133	135.991	19.188	6.97674	138.386
	9.265	18.9418	9.18133	136.058	19.1171	6.96896	137.761
	9.267	18.9292	9.17924	136.125	19.0463	6.95923	137.137
	9.27	18.9146	9.17924	136.189	18.9754	6.95144	136.512
	9.272	18.8727	9.20431	136.334	18.893	6.91836	136.012
	9.275	18.8308	9.22939	136.478	18.8106	6.88528	135.513
	9.277	18.789	9.25446	136.622	18.7282	6.85219	135.014
	9.28	18.745	9.27954	136.764	18.6458	6.81716	134.517
	9.282	18.722	9.26909	136.764	18.5768	6.78603	134.115
	9.285	18.699	9.26073	136.758	18.5079	6.75294	133.716
	9.287	18.676	9.25028	136.754	18.4408	6.71986	133.318
	9.29	18.6529	9.23983	136.747	18.3718	6.68678	132.917
	9.292	18.655	9.25864	136.837	18.2971	6.67121	132.538
	9.295	18.655	9.27745	136.927	18.2205	6.65564	132.159
	9.297	18.6571	9.29625	137.019	18.1458	6.63812	131.778
	9.3	18.6592	9.31506	137.111	18.0691	6.62256	131.399
	9.302	18.6634	9.3067	137.22	18.0155	6.61477	131.118
	9.305	18.6697	9.29625	137.329	17.9618	6.60699	130.84
	9.307	18.6739	9.28789	137.439	17.9082	6.59726	130.561
	9.31	18.6801	9.27745	137.548	17.8545	6.58947	130.282
	9.312	18.7011	9.31715	137.653	17.7932	6.56806	129.895
	9.315	18.722	9.35685	137.757	17.7319	6.54666	129.502
	9.317	18.7429	9.39864	137.86	17.6706	6.52525	129.112
	9.32	18.7639	9.43834	137.964	17.6093	6.5019	128.719
	9.322	18.7534	9.42789	138.025	17.5748	6.47854	128.275
	9.325	18.745	9.41326	138.083	17.5403	6.45714	127.829
	9.327	18.7346	9.40073	138.144	17.5078	6.43378	127.382
	9.33	18.7241	9.3861	138.202	17.4733	6.41043	126.936
	9.332	18.7681	9.36312	138.196	17.4484	6.42211	126.553
	9.335	18.8141	9.33804	138.186	17.4254	6.43768	126.174
	9.337	18.8601	9.31297	138.177	17.4024	6.45325	125.795
	9.34	18.9062	9.28998	138.167	17.3794	6.46881	125.414
	9.342	18.9355	9.2858	138.108	17.3411	6.49217	125.106
	9.345	18.9627	9.28371	138.048	17.3047	6.51552	124.8
	9.347	18.9899	9.28162	137.987	17.2683	6.53887	124.495
	9.35	19.0171	9.27954	137.926	17.2299	6.56223	124.189
	9.352	19.0422	9.29207	137.945	17.1821	6.54666	123.93
	9.355	19.0674	9.3067	137.97	17.1342	6.52914	123.675
	9.357	19.0925	9.32133	137.995	17.0863	6.51357	123.417
	9.36	19.1155	9.33595	138.018	17.0364	6.49606	123.16
	9.362	19.1301	9.36938	137.997	16.9924	6.45325	122.87
	9.365	19.1448	9.40491	137.974	16.9483	6.41043	122.577
	9.367	19.1574	9.43834	137.949	16.9042	6.36762	122.284
	9.37	19.172	9.47386	137.926	16.8602	6.32286	121.99
	9.372	19.2034	9.52401	138.106	16.8027	6.2742	121.682
	9.375	19.239	9.57625	138.303	16.7414	6.22555	121.371
	9.377	19.2725	9.62848	138.497	16.682	6.17495	121.061
	9.38	19.308	9.68072	138.691	16.6226	6.1263	120.749
	9.382	19.3311	9.66819	138.737	16.5785	6.101	120.48
	9.385	19.3541	9.64938	138.773	16.5364	6.07765	120.213
	9.387	19.3771	9.63057	138.809	16.4923	6.0543	119.946
	9.39	19.398	9.61386	138.844	16.4502	6.03094	119.679
	9.392	19.4001	9.61595	138.915	16.4329	6.029	119.441
	9.395	19.4001	9.62013	138.988	16.4195	6.029	119.208
	9.397	19.4022	9.62639	139.064	16.4061	6.029	118.972
	9.4	19.4022	9.63057	139.137	16.3927	6.029	118.738
	9.402	19.4085	9.57625	139.128	16.3582	6.04262	118.495
	9.405	19.4148	9.51774	139.112	16.3237	6.05819	118.253
	9.407	19.4211	9.45923	139.095	16.2892	6.07376	118.01
	9.41	19.4294	9.40073	139.08	16.2547	6.08738	117.766
	9.412	19.4294	9.40909	139.162	16.2164	6.10684	117.432
	9.415	19.4274	9.42371	139.254	16.1781	6.1263	117.091
	9.417	19.4274	9.43834	139.346	16.1379	6.14382	116.749
	9.42	19.4253	9.45088	139.438	16.0996	6.16328	116.407
	9.422	19.4567	9.45088	139.546	16.0689	6.18274	116.172
	9.425	19.4901	9.45088	139.655	16.0382	6.2022	115.946
	9.427	19.5236	9.44879	139.764	16.0095	6.22166	115.722
	9.43	19.5592	9.4467	139.872	15.9788	6.24112	115.496
	9.432	19.5508	9.47177	139.918	15.9788	6.24112	115.335
	9.435	19.5404	9.50102	139.956	15.9808	6.23917	115.18
	9.437	19.5299	9.52819	139.994	15.9827	6.23723	115.023
	9.44	19.5194	9.55744	140.031	15.9846	6.23528	114.868
	9.442	19.509	9.58251	140.038	15.9903	6.21582	114.801
	9.445	19.4964	9.60759	140.04	15.998	6.19441	114.744
	9.447	19.4839	9.63266	140.044	16.0057	6.17106	114.685
	9.45	19.4713	9.65774	140.046	16.0133	6.14965	114.628
	9.452	19.4546	9.67863	140.061	16.0038	6.11657	114.491
	9.455	19.4378	9.69953	140.075	15.9923	6.08349	114.346
	9.457	19.4211	9.72251	140.09	15.9808	6.04846	114.2
	9.46	19.4043	9.74341	140.105	15.9712	6.01537	114.055
	9.462	19.3918	9.75803	140.245	15.9654	5.98424	113.825
	9.465	19.3792	9.77057	140.399	15.9616	5.95505	113.584
	9.467	19.3667	9.78311	140.554	15.9578	5.92585	113.342
	9.47	19.3562	9.79565	140.709	15.9539	5.89666	113.103
	9.472	19.3499	9.79356	140.765	15.9578	5.89861	112.83
	9.475	19.3457	9.78938	140.807	15.9635	5.90639	112.555
	9.477	19.3394	9.7852	140.851	15.9674	5.91418	112.278
	9.48	19.3353	9.78102	140.895	15.9731	5.92196	112.001
	9.482	19.3394	9.77475	140.813	15.9309	5.93364	111.738
	9.485	19.3436	9.76848	140.719	15.8811	5.94531	111.475
	9.487	19.3478	9.76221	140.623	15.8332	5.95894	111.212
	9.49	19.3541	9.75594	140.527	15.7853	5.97061	110.949
	9.492	19.3625	9.73087	140.42	15.7279	5.99202	110.766
	9.495	19.3708	9.7058	140.309	15.6685	6.01148	110.595
	9.497	19.3792	9.67863	140.201	15.6091	6.03289	110.423
	9.5	19.3876	9.65147	140.09	15.5516	6.0543	110.25
	9.502	19.396	9.63475	140.094	15.4941	6.05819	110.226
	9.505	19.4043	9.62222	140.111	15.4366	6.06208	110.222
	9.507	19.4148	9.60968	140.13	15.3792	6.06403	110.218
	9.51	19.4232	9.59714	140.148	15.3236	6.06792	110.212
	9.512	19.4504	9.61386	140.215	15.3083	6.04067	110.175
	9.515	19.4776	9.63475	140.291	15.2987	6.00954	110.134
	9.517	19.5048	9.65565	140.364	15.2891	5.98034	110.093
	9.52	19.532	9.67863	140.439	15.2795	5.94921	110.051
	9.522	19.5467	9.71415	140.489	15.2757	5.91612	109.953
	9.525	19.5592	9.75386	140.539	15.2738	5.88109	109.847
	9.527	19.5718	9.79147	140.587	15.27	5.84801	109.743
	9.53	19.5822	9.83117	140.635	15.268	5.81298	109.637
	9.532	19.5822	9.86251	140.65	15.27	5.81103	109.372
	9.535	19.5801	9.89385	140.661	15.27	5.81298	109.083
	9.537	19.576	9.9252	140.671	15.2719	5.81493	108.795
	9.54	19.5739	9.95654	140.681	15.2738	5.81687	108.506
	9.542	19.5739	9.98161	140.679	15.2757	5.8266	108.269
	9.545	19.5739	10.0067	140.675	15.2776	5.83633	108.039
	9.547	19.576	10.0318	140.671	15.2814	5.84801	107.807
	9.55	19.576	10.0568	140.665	15.2834	5.85774	107.577
	9.552	19.5843	10.0798	140.69	15.2776	5.86163	107.473
	9.555	19.5948	10.1028	140.719	15.27	5.86163	107.387
	9.557	19.6053	10.1258	140.75	15.2623	5.86358	107.302
	9.56	19.6157	10.1488	140.78	15.2546	5.86552	107.216
	9.562	19.6367	10.1613	140.73	15.2316	5.84801	107.169
	9.565	19.6576	10.1738	140.667	15.2086	5.82855	107.128
	9.567	19.6785	10.1843	140.604	15.1837	5.80909	107.086
	9.57	19.6994	10.1947	140.539	15.1607	5.78963	107.045
	9.572	19.7078	10.1864	140.418	15.1224	5.78379	106.961
	9.575	19.7141	10.1759	140.284	15.0822	5.77795	106.869
	9.577	19.7225	10.1634	140.151	15.04	5.77406	106.774
	9.58	19.7287	10.153	140.017	14.9998	5.76822	106.682
	9.582	19.735	10.1467	139.923	14.9864	5.79547	106.541
	9.585	19.7413	10.1404	139.835	14.9768	5.82855	106.389
	9.587	19.7455	10.1362	139.749	14.9672	5.86163	106.238
	9.59	19.7518	10.13	139.663	14.9596	5.89472	106.087
	9.592	19.7476	10.1112	139.603	14.9577	5.91223	105.942
	9.595	19.7413	10.0903	139.551	14.9577	5.92391	105.798
	9.597	19.7371	10.0673	139.496	14.9557	5.93753	105.655
	9.6	19.7308	10.0464	139.442	14.9557	5.95115	105.512
	9.602	19.7099	10.0652	139.503	14.9615	5.94337	105.423
	9.605	19.6848	10.0924	139.586	14.9692	5.93364	105.347
	9.607	19.6576	10.1216	139.67	14.9768	5.92196	105.27
	9.61	19.6325	10.1488	139.751	14.9826	5.91223	105.194
	9.612	19.6136	10.1509	139.849	14.9692	5.89861	105.156
	9.615	19.5969	10.1488	139.948	14.9519	5.88304	105.127
	9.617	19.5801	10.1467	140.046	14.9347	5.86942	105.095
	9.62	19.5613	10.1446	140.146	14.9174	5.85385	105.066
	9.622	19.5571	10.1613	140.234	14.8983	5.84606	104.915
	9.625	19.5529	10.1801	140.32	14.8791	5.83828	104.74
	9.627	19.5487	10.1989	140.406	14.8599	5.8305	104.565
	9.63	19.5446	10.2177	140.491	14.8408	5.82271	104.391
	9.632	19.5697	10.2324	140.554	14.8312	5.82466	104.188
	9.635	19.599	10.2428	140.612	14.8235	5.8305	103.98
	9.637	19.6304	10.2553	140.671	14.8159	5.83633	103.774
	9.64	19.6597	10.2658	140.73	14.8082	5.84217	103.566
	9.642	19.6618	10.2846	140.769	14.791	5.86358	103.342
	9.645	19.6576	10.3034	140.803	14.7718	5.88693	103.116
	9.647	19.6534	10.3222	140.838	14.7527	5.91223	102.89
	9.65	19.6492	10.341	140.872	14.7335	5.93558	102.665
	9.652	19.6743	10.3556	140.893	14.6875	5.92002	102.454
	9.655	19.7057	10.3703	140.911	14.6358	5.89861	102.248
	9.657	19.7371	10.3828	140.93	14.586	5.87526	102.042
	9.66	19.7664	10.3974	140.949	14.5342	5.8519	101.836
	9.662	19.7748	10.3891	140.978	14.4806	5.84996	101.63
	9.665	19.7748	10.3744	141.008	14.4289	5.85385	101.422
	9.667	19.7769	10.3598	141.037	14.3752	5.85774	101.215
	9.67	19.779	10.3452	141.066	14.3216	5.86163	101.009
	9.672	19.7769	10.3222	141.131	14.2775	5.85774	100.807
	9.675	19.7727	10.295	141.204	14.2354	5.8519	100.607
	9.677	19.7685	10.2679	141.277	14.1932	5.84606	100.406
	9.68	19.7643	10.2407	141.35	14.1491	5.84217	100.206
	9.682	19.7601	10.2261	141.348	14.153	5.8305	100.053
	9.685	19.756	10.2156	141.329	14.1664	5.81882	99.9097
	9.687	19.7518	10.2073	141.309	14.1798	5.80714	99.7683
	9.689	19.7476	10.1968	141.29	14.1951	5.79547	99.6269
	9.692	19.756	10.2156	141.294	14.1932	5.78184	99.5209
	9.694	19.7643	10.2428	141.304	14.1894	5.76822	99.4266
	9.697	19.7748	10.27	141.317	14.1855	5.75265	99.3304
	9.699	19.7832	10.2971	141.327	14.1817	5.73903	99.2362
	9.702	19.7957	10.3327	141.212	14.1932	5.73124	99.1675
	9.704	19.8083	10.3703	141.066	14.2085	5.72541	99.1066
	9.707	19.8208	10.4079	140.918	14.2239	5.71957	99.0457
	9.709	19.8355	10.4455	140.771	14.2392	5.71568	98.9848
	9.712	19.8208	10.4643	140.656	14.2296	5.71568	98.8611
	9.714	19.802	10.4789	140.554	14.2124	5.71568	98.7178
	9.717	19.7832	10.4915	140.449	14.1951	5.71762	98.5764
	9.719	19.7622	10.5061	140.345	14.1779	5.71957	98.4331
	9.722	19.7455	10.5186	140.299	14.1396	5.71373	98.2839
	9.724	19.7287	10.5312	140.268	14.0936	5.70595	98.1287
	9.727	19.712	10.5437	140.238	14.0495	5.69816	97.9756
	9.729	19.6974	10.5562	140.207	14.0035	5.69038	97.8224
	9.732	19.6764	10.5437	140.194	13.9652	5.68259	97.6536
	9.734	19.6534	10.5249	140.186	13.9269	5.67675	97.4788
	9.737	19.6325	10.5061	140.178	13.8905	5.66897	97.304
	9.739	19.6094	10.4873	140.169	13.8522	5.66313	97.1312
	9.742	19.6074	10.4768	140.18	13.8483	5.67481	97.0861
	9.744	19.6115	10.4685	140.194	13.8522	5.69232	97.0802
	9.747	19.6157	10.4622	140.209	13.8579	5.70984	97.0723
	9.749	19.6199	10.4538	140.224	13.8617	5.72735	97.0664
	9.752	19.6094	10.458	140.284	13.8771	5.74292	96.9526
	9.754	19.5948	10.4685	140.357	13.8943	5.75849	96.8092
	9.757	19.5801	10.4768	140.433	13.9135	5.77211	96.6639
	9.759	19.5676	10.4873	140.506	13.9307	5.78768	96.5206
	9.762	19.5592	10.504	140.575	13.9269	5.82466	96.3635
	9.764	19.5529	10.5249	140.644	13.9154	5.86552	96.2044
	9.767	19.5467	10.5437	140.713	13.9058	5.90834	96.0454
	9.769	19.5404	10.5646	140.78	13.8943	5.95115	95.8844
	9.772	19.5508	10.5918	140.872	13.879	5.98229	95.6959
	9.774	19.5676	10.6231	140.97	13.8598	6.00954	95.4976
	9.777	19.5822	10.6544	141.07	13.8407	6.03678	95.3012
	9.779	19.599	10.6837	141.168	13.8215	6.06403	95.1029
	9.782	19.622	10.6962	141.171	13.8215	6.07181	94.8908
	9.784	19.645	10.7046	141.143	13.8292	6.07376	94.6748
	9.787	19.6701	10.7109	141.116	13.8349	6.0757	94.4588
	9.789	19.6932	10.7171	141.089	13.8407	6.0796	94.2429
	9.792	19.7162	10.7422	141.01	13.856	6.0543	94.129
	9.794	19.7413	10.7735	140.916	13.8713	6.01927	94.0504
	9.797	19.7643	10.8049	140.819	13.8886	5.98424	93.9699
	9.799	19.7873	10.8362	140.723	13.9058	5.94921	93.8914
	9.802	19.8083	10.8174	140.594	13.8886	5.90445	93.7736
	9.804	19.8271	10.7819	140.449	13.8598	5.85385	93.642
	9.807	19.846	10.7464	140.307	13.8311	5.8052	93.5104
	9.809	19.8669	10.7109	140.163	13.8024	5.7546	93.3789
	9.812	19.8669	10.69	140.025	13.7698	5.71957	93.1138
	9.814	19.8585	10.6732	139.889	13.7391	5.69038	92.8036
	9.817	19.8522	10.6586	139.751	13.7066	5.65924	92.4933
	9.819	19.846	10.6419	139.615	13.674	5.6281	92.185
	9.822	19.869	10.621	139.565	13.6587	5.63589	91.9965
	9.824	19.9046	10.5959	139.546	13.6472	5.65729	91.8532
	9.827	19.9401	10.5729	139.528	13.6357	5.6787	91.7079
	9.829	19.9757	10.55	139.509	13.6242	5.70011	91.5626
	9.832	19.9841	10.5813	139.567	13.6203	5.71762	91.3859
	9.834	19.9862	10.6335	139.651	13.6203	5.73514	91.1954
	9.837	19.9862	10.6858	139.735	13.6223	5.75071	91.0049
	9.839	19.9883	10.738	139.818	13.6223	5.76822	90.8164
	9.842	19.9883	10.7986	139.902	13.6165	5.79936	90.7301
	9.844	19.9883	10.8613	139.983	13.6108	5.83439	90.681
	9.847	19.9862	10.9261	140.065	13.6031	5.87136	90.6319
	9.849	19.9862	10.9888	140.146	13.5954	5.90639	90.5828
	9.852	19.9883	11.0326	140.161	13.5686	5.92585	90.4709
	9.854	19.9925	11.0723	140.151	13.5341	5.93753	90.3373
	9.857	19.9946	11.11	140.14	13.4996	5.94921	90.2019
	9.859	19.9987	11.1497	140.13	13.4651	5.96088	90.0683
	9.862	20.0092	11.1559	140.094	13.4287	5.9278	89.8857
	9.864	20.0239	11.1517	140.05	13.3923	5.87526	89.6854
	9.867	20.0385	11.1476	140.004	13.3559	5.82466	89.4852
	9.869	20.0532	11.1434	139.958	13.3176	5.77211	89.2849
	9.872	20.0594	11.1037	139.925	13.2812	5.74292	89.0885
	9.874	20.0594	11.0514	139.893	13.2429	5.72346	88.8922
	9.877	20.0615	11.0013	139.864	13.2046	5.70205	88.6958
	9.879	20.0636	10.9491	139.835	13.1663	5.68065	88.4995
	9.882	20.0469	10.9198	139.872	13.1509	5.68065	88.3286
	9.884	20.026	10.8989	139.937	13.1433	5.68648	88.1696
	9.887	20.0029	10.8801	140	13.1375	5.69427	88.0086
	9.889	19.9799	10.8592	140.065	13.1318	5.70205	87.8475
	9.892	19.9632	10.8383	140.151	13.1165	5.72735	87.716
	9.894	19.9464	10.8195	140.242	13.0973	5.75849	87.5943
	9.897	19.9318	10.7986	140.337	13.0781	5.78963	87.4725
	9.899	19.915	10.7798	140.429	13.059	5.82076	87.3508
	9.902	19.9192	10.83	140.52	13.0226	5.83633	87.1819
	9.904	19.9318	10.9114	140.615	12.9804	5.84412	86.9934
	9.907	19.9443	10.9908	140.707	12.9383	5.8519	86.8049
	9.909	19.9548	11.0723	140.798	12.8961	5.86163	86.6164
	9.912	19.9841	11.1016	140.826	12.8578	5.84801	86.5516
	9.914	20.0176	11.112	140.824	12.8214	5.82855	86.5359
	9.917	20.0532	11.1225	140.824	12.785	5.80714	86.5202
	9.919	20.0867	11.1329	140.821	12.7486	5.78574	86.5045
	9.922	20.0908	11.1476	140.786	12.7064	5.76433	86.3768
	9.924	20.0804	11.1643	140.738	12.6643	5.74097	86.1982
	9.927	20.0699	11.181	140.688	12.6221	5.71957	86.0195
	9.929	20.0594	11.1977	140.638	12.58	5.69621	85.8428
	9.932	20.072	11.1914	140.615	12.5398	5.67286	85.7033
	9.934	20.0971	11.1726	140.604	12.5014	5.64951	85.5796
	9.937	20.1222	11.1538	140.594	12.4612	5.62421	85.4579
	9.939	20.1473	11.135	140.583	12.4229	5.60086	85.3342
	9.942	20.1453	11.1183	140.579	12.4037	5.58723	85.1693
	9.944	20.1327	11.1037	140.581	12.3922	5.57945	84.9847
	9.947	20.118	11.0891	140.581	12.3807	5.57166	84.8001
	9.949	20.1034	11.0723	140.583	12.3692	5.56193	84.6136
	9.952	20.0971	11.0598	140.575	12.3788	5.56972	84.482
	9.954	20.0929	11.0473	140.56	12.3961	5.58529	84.374
	9.957	20.0887	11.0347	140.548	12.4133	5.60086	84.266
	9.959	20.0846	11.0222	140.533	12.4325	5.61643	84.158
	9.962	20.0678	11.0201	140.562	12.488	5.66313	84.0697
	9.964	20.0469	11.0243	140.612	12.5589	5.72541	83.9892
	9.967	20.026	11.0285	140.663	12.6298	5.78574	83.9106
	9.969	20.005	11.0305	140.711	12.7026	5.84606	83.8321
	9.972	20.005	11.0661	140.748	12.7467	5.90445	83.7202
	9.974	20.0113	11.1183	140.778	12.7792	5.96088	83.5925
	9.977	20.0197	11.1685	140.807	12.8099	6.01732	83.4629
	9.979	20.028	11.2186	140.836	12.8425	6.07376	83.3353
	9.982	20.0573	11.252	140.905	12.8406	6.10295	83.1605
	9.984	20.0992	11.2771	140.991	12.8252	6.12241	82.9642
	9.987	20.139	11.3043	141.079	12.808	6.13992	82.7678
	9.989	20.1808	11.3293	141.164	12.7927	6.15939	82.5695
	9.992	20.2311	11.3774	141.242	12.739	6.15355	82.33
	9.994	20.2855	11.438	141.313	12.6681	6.13798	82.0668
	9.997	20.342	11.4965	141.384	12.5972	6.12241	81.8037
	9.999	20.3964	11.555	141.457	12.5244	6.10684	81.5426
	10.002	20.4446	11.5634	141.48	12.4574	6.06986	81.3678
	10.004	20.4906	11.5446	141.482	12.3903	6.02316	81.2382
	10.007	20.5366	11.5237	141.484	12.3233	5.9784	81.1086
	10.009	20.5827	11.5049	141.486	12.2562	5.93169	80.979
	10.012	20.5932	11.5132	141.507	12.214	5.88304	80.8612
	10.014	20.5869	11.5341	141.536	12.1834	5.83633	80.7493
	10.017	20.5827	11.555	141.568	12.1527	5.78768	80.6354
	10.019	20.5764	11.5759	141.597	12.1221	5.73903	80.5235
	10.022	20.5366	11.5801	141.641	12.1221	5.71373	80.5274
	10.024	20.478	11.578	141.691	12.1355	5.70205	80.5922
	10.027	20.4215	11.5759	141.741	12.1489	5.69232	80.657
	10.029	20.365	11.5738	141.791	12.1623	5.68065	80.7218
	10.032	20.3106	11.5717	141.85	12.1757	5.68259	80.7139
	10.034	20.2604	11.5676	141.913	12.1853	5.69232	80.6668
	10.037	20.2101	11.5634	141.973	12.1968	5.70205	80.6197
	10.039	20.1599	11.5613	142.036	12.2064	5.70984	80.5726
	10.042	20.1515	11.555	142.14	12.1987	5.73903	80.5038
	10.044	20.1704	11.5508	142.268	12.1796	5.7799	80.4233
	10.047	20.1871	11.5446	142.393	12.1623	5.82076	80.3409
	10.049	20.2039	11.5404	142.519	12.1432	5.86163	80.2604
	10.052	20.2373	11.5383	142.592	12.1374	5.89666	80.1681
	10.054	20.2813	11.5404	142.632	12.1374	5.93169	80.0719
	10.057	20.3253	11.5404	142.673	12.1393	5.96478	79.9757
	10.059	20.3692	11.5425	142.715	12.1393	5.99981	79.8794
	10.062	20.4215	11.5529	142.82	12.1451	6.01343	79.7989
	10.064	20.476	11.5676	142.96	12.1527	6.01732	79.7282
	10.067	20.5304	11.5843	143.1	12.1604	6.02121	79.6576
	10.069	20.5848	11.5989	143.24	12.1681	6.02316	79.5869
	10.072	20.6204	11.6135	143.321	12.1834	5.99981	79.4965
	10.074	20.6413	11.6281	143.37	12.1987	5.95894	79.3944
	10.077	20.6643	11.6428	143.42	12.216	5.91807	79.2923
	10.079	20.6853	11.6574	143.468	12.2332	5.8772	79.1902
	10.082	20.6873	11.6825	143.535	12.2102	5.81298	79.0292
	10.084	20.6769	11.7096	143.61	12.1642	5.73319	78.8309
	10.087	20.6685	11.7389	143.685	12.1183	5.65535	78.6326
	10.089	20.658	11.7681	143.76	12.0723	5.5775	78.4362
	10.092	20.6392	11.764	143.836	12.0244	5.51523	78.232
	10.094	20.6183	11.741	143.911	11.9765	5.46463	78.0278
	10.097	20.5953	11.718	143.984	11.9286	5.41209	77.8216
	10.099	20.5743	11.695	144.059	11.8807	5.36149	77.6174
	10.102	20.5618	11.7076	144.17	11.8404	5.34203	77.4034
	10.104	20.5534	11.7431	144.304	11.8079	5.34203	77.1874
	10.107	20.545	11.7786	144.438	11.7753	5.34397	76.9694
	10.109	20.5366	11.8141	144.571	11.7427	5.34397	76.7515
	10.112	20.5534	11.835	144.737	11.7197	5.36733	76.6101
	10.114	20.5848	11.8517	144.925	11.7044	5.40235	76.5159
	10.117	20.6183	11.8664	145.113	11.6891	5.43933	76.4197
	10.119	20.6497	11.881	145.299	11.6738	5.47631	76.3254
	10.122	20.7062	11.9081	145.46	11.6603	5.51328	76.2488
	10.124	20.7794	11.9416	145.606	11.6508	5.5522	76.186
	10.127	20.8506	11.975	145.75	11.6393	5.59113	76.1232
	10.129	20.9239	12.0105	145.895	11.6278	5.63005	76.0623
	10.132	20.9553	12.0419	145.991	11.6086	5.64562	75.9798
	10.134	20.9636	12.069	146.058	11.5856	5.64562	75.8836
	10.137	20.972	12.0983	146.125	11.5607	5.64562	75.7893
	10.139	20.9804	12.1275	146.189	11.5358	5.64562	75.6931
	10.142	21.0055	12.1589	146.252	11.4994	5.62226	75.5871
	10.144	21.0369	12.1902	146.309	11.4573	5.58334	75.4752
	10.147	21.0704	12.2237	146.367	11.4132	5.54637	75.3613
	10.149	21.1039	12.255	146.423	11.371	5.50744	75.2494
	10.151	21.1206	12.2822	146.49	11.3346	5.47241	75.1139
	10.154	21.129	12.3072	146.566	11.304	5.44128	74.9627
	10.156	21.1373	12.3323	146.641	11.2714	5.41014	74.8115
	10.159	21.1457	12.3574	146.716	11.2408	5.379	74.6603
	10.161	21.1708	12.3699	146.835	11.2216	5.35176	74.5562
	10.164	21.2043	12.372	146.988	11.2139	5.33035	74.4855
	10.166	21.2357	12.3741	147.138	11.2044	5.30894	74.4149
	10.169	21.2692	12.3762	147.289	11.1967	5.28754	74.3442
	10.171	21.3048	12.3699	147.494	11.2005	5.28754	74.2833
	10.174	21.3383	12.3532	147.734	11.2139	5.29921	74.2303
	10.176	21.3739	12.3386	147.974	11.2273	5.31089	74.1753
	10.179	21.4073	12.3219	148.215	11.2408	5.32256	74.1223
	10.181	21.445	12.3302	148.43	11.2465	5.34786	74.0084
	10.184	21.4848	12.3553	148.629	11.2465	5.38484	73.8533
	10.186	21.5225	12.3804	148.827	11.2465	5.41987	73.6962
	10.189	21.5622	12.4054	149.026	11.2465	5.45685	73.5391
	10.191	21.5999	12.4368	149.216	11.2446	5.49966	73.4036
	10.194	21.6376	12.4744	149.398	11.2408	5.54637	73.2858
	10.196	21.6732	12.5099	149.582	11.2369	5.59502	73.166
	10.199	21.7108	12.5475	149.764	11.2331	5.64172	73.0463
	10.201	21.7318	12.5914	149.918	11.2293	5.66897	72.9147
	10.204	21.7422	12.6437	150.05	11.2254	5.68259	72.7773
	10.206	21.7548	12.6959	150.184	11.2216	5.69816	72.6378
	10.209	21.7652	12.7481	150.316	11.2178	5.71178	72.5004
	10.211	21.7904	12.7899	150.514	11.1967	5.68843	72.4081
	10.214	21.8259	12.8254	150.761	11.1622	5.63783	72.3492
	10.216	21.8615	12.8589	151.01	11.1277	5.58723	72.2903
	10.219	21.8992	12.8923	151.256	11.0932	5.53664	72.2314
	10.221	21.9411	12.9195	151.568	11.053	5.49188	72.0939
	10.224	21.9892	12.9425	151.929	11.0089	5.45101	71.8956
	10.226	22.0394	12.9654	152.289	10.9668	5.40819	71.6973
	10.229	22.0876	12.9863	152.651	10.9227	5.36733	71.499
	10.231	22.1545	13.0051	153.008	10.8901	5.31867	71.2967
	10.234	22.2383	13.0219	153.363	10.8633	5.26613	71.0945
	10.236	22.3199	13.0365	153.719	10.8384	5.21358	70.8903
	10.239	22.4036	13.0532	154.074	10.8135	5.15909	70.6861
	10.241	22.4664	13.0678	154.463	10.7982	5.15715	70.5113
	10.244	22.5125	13.0825	154.877	10.7905	5.19607	70.3601
	10.246	22.5606	13.0971	155.291	10.7828	5.23499	70.207
	10.249	22.6087	13.1117	155.702	10.7771	5.27391	70.0538
	10.251	22.6359	13.1326	156.083	10.779	5.29143	69.9537
	10.254	22.6464	13.1556	156.438	10.7867	5.29337	69.8948
	10.256	22.6569	13.1807	156.793	10.7963	5.29532	69.8358
	10.259	22.6694	13.2057	157.147	10.8058	5.29727	69.7769
	10.261	22.7029	13.2413	157.648	10.8039	5.307	69.7475
	10.264	22.7552	13.2893	158.265	10.7905	5.32451	69.7455
	10.266	22.8076	13.3353	158.884	10.779	5.34203	69.7436
	10.269	22.8599	13.3833	159.503	10.7675	5.35954	69.7416
	10.271	22.9269	13.446	160.046	10.7675	5.35954	69.7396
	10.274	23.0043	13.5213	160.525	10.779	5.34786	69.7396
	10.276	23.0838	13.5965	161.003	10.7905	5.33424	69.7416
	10.279	23.1634	13.6717	161.482	10.802	5.32062	69.7416
	10.281	23.2534	13.7469	161.998	10.8058	5.3031	69.7063
	10.284	23.3518	13.8201	162.548	10.8001	5.2817	69.6415
	10.286	23.4501	13.8953	163.098	10.7943	5.25834	69.5767
	10.289	23.5485	13.9684	163.648	10.7886	5.23694	69.5099
	10.291	23.6469	14.0311	164.222	10.7828	5.22137	69.3823
	10.294	23.7473	14.0854	164.818	10.7752	5.21164	69.1997
	10.296	23.8457	14.1397	165.414	10.7675	5.20191	69.017
	10.299	23.9441	14.1941	166.01	10.7618	5.19218	68.8344
	10.301	24.0299	14.2066	166.643	10.7464	5.19801	68.6931
	10.304	24.1031	14.1857	167.31	10.7235	5.21553	68.5851
	10.306	24.1785	14.1627	167.974	10.7005	5.23304	68.479
	10.309	24.2517	14.1397	168.641	10.6775	5.25056	68.373
	10.311	24.3438	14.1418	169.348	10.6583	5.27391	68.2611
	10.314	24.4485	14.1648	170.086	10.643	5.3031	68.1452
	10.316	24.5531	14.1878	170.824	10.6277	5.33424	68.0294
	10.319	24.6578	14.2129	171.564	10.6123	5.36343	67.9135
	10.321	24.8064	14.2484	172.31	10.6047	5.38679	67.8841
	10.324	24.9948	14.2944	173.064	10.6047	5.4043	67.9332
	10.326	25.1831	14.3403	173.819	10.6047	5.42376	67.9803
	10.329	25.3694	14.3863	174.574	10.6047	5.44128	68.0294
	10.331	25.5285	14.449	175.353	10.6028	5.45295	68.0647
	10.334	25.6624	14.5263	176.156	10.5989	5.45879	68.0863
	10.336	25.7943	14.6036	176.959	10.597	5.46268	68.1079
	10.339	25.9262	14.6809	177.761	10.5932	5.46852	68.1295
	10.341	26.0664	14.752	178.65	10.574	5.45685	68.1511
	10.344	26.2108	14.8188	179.62	10.5434	5.43155	68.1747
	10.346	26.3573	14.8857	180.589	10.5108	5.4043	68.1982
	10.349	26.5017	14.9526	181.557	10.4782	5.379	68.2218
	10.351	26.6462	15.0048	182.617	10.4514	5.35954	68.2198
	10.354	26.7906	15.0445	183.76	10.4284	5.34981	68.1943
	10.356	26.935	15.0842	184.904	10.4054	5.33813	68.1688
	10.359	27.0794	15.126	186.047	10.3843	5.3284	68.1433
	10.361	27.2343	15.1615	187.306	10.3422	5.30505	68.0785
	10.364	27.3996	15.1929	188.679	10.2809	5.26807	67.9724
	10.366	27.565	15.2242	190.05	10.2196	5.23304	67.8684
	10.369	27.7303	15.2555	191.423	10.1583	5.19801	67.7623
	10.371	27.9041	15.3078	192.699	10.1353	5.18245	67.6367
	10.374	28.0841	15.3809	193.875	10.1506	5.18634	67.4914
	10.376	28.2661	15.4541	195.054	10.1659	5.19218	67.3441
	10.379	28.4482	15.5272	196.231	10.1812	5.19607	67.1968
	10.381	28.6366	15.6003	197.529	10.1947	5.20385	67.0672
	10.384	28.8354	15.6755	198.946	10.2062	5.21748	66.9533
	10.386	29.0322	15.7508	200.364	10.2157	5.2311	66.8395
	10.389	29.2289	15.826	201.781	10.2272	5.24472	66.7236
	10.391	29.4403	15.943	203.211	10.2464	5.26224	66.6333
	10.394	29.6664	16.1039	204.653	10.2751	5.28364	66.5646
	10.396	29.8903	16.2669	206.093	10.302	5.30505	66.4958
	10.399	30.1143	16.4278	207.536	10.3307	5.32646	66.4271
	10.401	30.3424	16.549	209.103	10.3556	5.35176	66.3564
	10.404	30.5747	16.6284	210.803	10.3786	5.38095	66.2857
	10.406	30.805	16.7078	212.504	10.3997	5.41014	66.215
	10.409	31.0352	16.7872	214.204	10.4227	5.43933	66.1444
	10.411	31.2759	16.9	215.928	10.4284	5.46268	66.0619
	10.414	31.525	17.0525	217.68	10.4169	5.47631	65.9716
	10.416	31.774	17.2051	219.431	10.4073	5.49188	65.8812
	10.419	32.0231	17.3555	221.181	10.3958	5.5055	65.7909
	10.421	32.2722	17.4871	223.004	10.3728	5.50939	65.6535
	10.424	32.5254	17.5958	224.9	10.3364	5.50161	65.463
	10.426	32.7787	17.7024	226.798	10.3	5.49188	65.2745
	10.429	33.0319	17.811	228.696	10.2655	5.48409	65.086
	10.431	33.3208	17.9301	230.681	10.2291	5.47436	64.9387
	10.434	33.6515	18.0597	232.761	10.1908	5.46268	64.8327
	10.436	33.9822	18.1892	234.841	10.1525	5.45101	64.7286
	10.439	34.3108	18.3167	236.923	10.1142	5.43738	64.6246
	10.441	34.6164	18.4337	239.11	10.0855	5.42182	64.5185
	10.444	34.8926	18.5382	241.411	10.0663	5.39846	64.4105
	10.446	35.1689	18.6406	243.712	10.0452	5.37706	64.3006
	10.449	35.4452	18.7429	246.014	10.0261	5.35565	64.1926
	10.451	35.7361	18.8474	248.292	10.0184	5.34786	64.114
	10.454	36.0417	18.9561	250.543	10.028	5.35954	64.0708
	10.456	36.3473	19.0626	252.793	10.0376	5.36927	64.0257
	10.459	36.6529	19.1713	255.044	10.0471	5.379	63.9825
	10.461	36.9605	19.305	257.4	10.0682	5.39846	63.9354
	10.464	37.2682	19.4701	259.879	10.1027	5.42376	63.8823
	10.466	37.5759	19.6352	262.356	10.1372	5.45101	63.8313
	10.469	37.8835	19.8002	264.835	10.1698	5.47825	63.7783
	10.471	38.208	19.9528	267.304	10.1812	5.51328	63.7174
	10.474	38.5491	20.0907	269.76	10.1621	5.55415	63.6448
	10.476	38.8924	20.2307	272.218	10.1429	5.59502	63.5741
	10.479	39.2356	20.3707	274.676	10.1238	5.63589	63.5014
	10.481	39.5956	20.5295	277.276	10.1161	5.66508	63.4602
	10.484	39.9766	20.7092	280.048	10.1219	5.68259	63.4543
	10.486	40.3575	20.891	282.818	10.1276	5.70205	63.4504
	10.489	40.7384	21.0728	285.589	10.1333	5.71957	63.4445
	10.491	41.1256	21.2378	288.395	10.118	5.72346	63.4327
	10.494	41.5212	21.3841	291.24	10.0759	5.70984	63.4131
	10.496	41.9168	21.5325	294.087	10.0337	5.69621	63.3934
	10.499	42.3124	21.6787	296.931	9.99157	5.68259	63.3757
	10.501	42.7121	21.8187	299.785	9.96283	5.66702	63.2972
	10.504	43.1161	21.9462	302.648	9.94942	5.64951	63.1499
	10.506	43.52	22.0736	305.512	9.93601	5.63199	63.0046
	10.509	43.9261	22.2032	308.376	9.9226	5.61448	62.8574
	10.511	44.3489	22.3306	311.332	9.92068	5.60475	62.7533
	10.514	44.7968	22.456	314.404	9.93601	5.6028	62.7062
	10.516	45.2468	22.5814	317.477	9.95134	5.6028	62.6571
	10.519	45.6947	22.7068	320.55	9.96666	5.60086	62.61
	10.521	46.1321	22.8405	323.675	9.98007	5.60669	62.5236
	10.524	46.5549	22.9805	326.867	9.99157	5.61837	62.392
	10.526	46.9798	23.1205	330.061	10.0031	5.63005	62.2585
	10.529	47.4026	23.2605	333.255	10.0146	5.64172	62.1269
	10.531	47.8379	23.4214	336.482	10.0146	5.6534	62.0445
	10.534	48.2921	23.6073	339.753	10.0011	5.66508	62.0268
	10.536	48.7463	23.7933	343.025	9.98774	5.67481	62.0091
	10.539	49.2005	23.9772	346.296	9.97433	5.68454	61.9914
	10.541	49.6526	24.1673	349.59	9.96475	5.69816	61.9306
	10.544	50.1047	24.3596	352.916	9.95708	5.71568	61.8128
	10.546	50.5567	24.5497	356.244	9.95134	5.73319	61.6949
	10.549	51.0088	24.7419	359.569	9.94559	5.75071	61.5771
	10.551	51.4881	24.9237	362.949	9.94367	5.77017	61.4574
	10.554	52.003	25.0909	366.405	9.94559	5.78963	61.3317
	10.556	52.5158	25.256	369.858	9.94942	5.81103	61.208
	10.559	53.0307	25.4231	373.313	9.95134	5.83244	61.0843
	10.561	53.5581	25.5882	376.977	9.96092	5.83633	60.9763
	10.564	54.1002	25.7491	380.93	9.97624	5.82076	60.8918
	10.566	54.6444	25.9121	384.883	9.99349	5.80325	60.8074
	10.569	55.1886	26.0751	388.836	10.0088	5.78768	60.723
	10.571	55.7223	26.238	392.736	10.0069	5.76627	60.6405
	10.574	56.2435	26.3989	396.568	9.97624	5.74097	60.56
	10.576	56.7646	26.5619	400.397	9.9475	5.71373	60.4815
	10.579	57.2858	26.7249	404.229	9.91685	5.68648	60.401
	10.581	57.7986	26.8962	408.031	9.88619	5.66897	60.3165
	10.584	58.2988	27.0759	411.793	9.85362	5.66702	60.2282
	10.586	58.7969	27.2556	415.554	9.82105	5.66508	60.1398
	10.589	59.2972	27.4353	419.316	9.78848	5.66313	60.0534
	10.591	59.8058	27.6317	423.085	9.77124	5.67481	59.9808
	10.594	60.329	27.8532	426.862	9.77315	5.70595	59.9336
	10.596	60.8523	28.0747	430.642	9.77507	5.73708	59.8845
	10.599	61.3734	28.2941	434.419	9.77699	5.76822	59.8374
	10.601	61.9051	28.5093	438.267	9.78273	5.8052	59.7824
	10.604	62.4492	28.7141	442.216	9.7904	5.84801	59.7176
	10.606	62.9934	28.921	446.166	9.79806	5.89082	59.6528
	10.609	63.5376	29.1257	450.117	9.80572	5.93558	59.588
	10.611	64.0797	29.3284	454.057	9.8153	5.96867	59.5468
	10.613	64.6176	29.5248	457.983	9.8268	5.98424	59.5409
	10.616	65.1555	29.7192	461.908	9.83638	6.00175	59.535
	10.618	65.6934	29.9156	465.834	9.84788	6.01927	59.5291
	10.621	66.2481	30.1036	469.766	9.85362	6.0251	59.4958
	10.623	66.8257	30.2812	473.708	9.85171	6.01343	59.4211
	10.626	67.4055	30.4568	477.653	9.84979	6.00175	59.3446
	10.628	67.9832	30.6323	481.595	9.84788	5.99007	59.2699
	10.631	68.542	30.8057	485.46	9.8383	5.96867	59.1993
	10.633	69.0674	30.9771	489.202	9.81339	5.9278	59.1325
	10.636	69.5948	31.1463	492.943	9.7904	5.88693	59.0677
	10.638	70.1201	31.3176	496.685	9.76549	5.84606	59.0009
	10.641	70.6539	31.4848	500.495	9.74058	5.81493	58.9303
	10.643	71.1959	31.6457	504.413	9.71568	5.80325	58.8478
	10.646	71.7401	31.8087	508.33	9.68885	5.78963	58.7653
	10.648	72.2822	31.9696	512.247	9.66395	5.776	58.6828
	10.651	72.8013	32.1263	516.16	9.64095	5.776	58.6082
	10.653	73.2827	32.2726	520.067	9.61796	5.79352	58.5454
	10.656	73.7641	32.4188	523.976	9.59689	5.81298	58.4826
	10.658	74.2434	32.5651	527.883	9.57581	5.83244	58.4217
	10.661	74.7394	32.7218	531.842	9.56432	5.85969	58.3569
	10.663	75.2564	32.8952	535.884	9.57007	5.9025	58.2862
	10.666	75.7755	33.0708	539.929	9.57773	5.94531	58.2175
	10.668	76.2924	33.2463	543.972	9.58348	5.98813	58.1468
	10.671	76.8115	33.4155	547.868	9.58922	6.029	58.0702
	10.673	77.3327	33.5785	551.524	9.59114	6.06597	57.9779
	10.676	77.8538	33.7415	555.178	9.59497	6.101	57.8876
	10.678	78.3729	33.9045	558.832	9.59689	6.13798	57.7953
	10.681	78.8941	34.0925	562.544	9.59689	6.16717	57.7246
	10.683	79.4152	34.3224	566.35	9.59306	6.18468	57.6893
	10.686	79.9364	34.5543	570.157	9.58731	6.2022	57.6539
	10.688	80.4554	34.7842	573.963	9.58348	6.21777	57.6186
	10.691	80.9682	34.9931	577.673	9.57198	6.22361	57.5558
	10.693	81.4664	35.1624	581.214	9.55474	6.20998	57.4458
	10.696	81.9645	35.3295	584.758	9.53558	6.19636	57.3378
	10.698	82.4626	35.4988	588.301	9.51642	6.18274	57.2279
	10.701	82.9587	35.6785	591.831	9.49918	6.15939	57.1375
	10.703	83.4484	35.8707	595.337	9.48193	6.11852	57.0767
	10.706	83.9403	36.065	598.844	9.46661	6.07765	57.0158
	10.708	84.4301	36.2573	602.349	9.44936	6.03678	56.9569
	10.711	84.9073	36.4349	605.748	9.43403	6.00175	56.8764
	10.713	85.3552	36.5811	608.955	9.41871	5.97256	56.7625
	10.716	85.8031	36.7253	612.161	9.40338	5.94337	56.6486
	10.718	86.251	36.8716	615.368	9.38614	5.91418	56.5347
	10.721	86.678	37.0116	618.436	9.37464	5.90055	56.4424
	10.723	87.0631	37.1411	621.256	9.37081	5.91807	56.3835
	10.726	87.4503	37.2707	624.076	9.36698	5.93558	56.3246
	10.728	87.8354	37.4023	626.896	9.36123	5.95115	56.2657
	10.731	88.2121	37.5277	629.712	9.36123	5.9784	56.2264
	10.733	88.5701	37.6489	632.515	9.36506	6.01927	56.2245
	10.736	88.9301	37.7701	635.318	9.37081	6.06208	56.2205
	10.738	89.29	37.8913	638.123	9.37464	6.10489	56.2166
	10.741	89.6438	38.0166	640.847	9.38039	6.14187	56.1852
	10.743	89.9912	38.1545	643.42	9.38422	6.17106	56.0968
	10.746	90.3366	38.2904	645.991	9.38997	6.20025	56.0085
	10.748	90.684	38.4262	648.564	9.3938	6.22944	55.9201
	10.751	91.0335	38.5683	651.21	9.40146	6.25864	55.8239
	10.753	91.3872	38.725	654.005	9.40913	6.28394	55.712
	10.756	91.741	38.8817	656.798	9.41871	6.30923	55.6001
	10.758	92.0968	39.0384	659.59	9.42829	6.33453	55.4862
	10.761	92.4275	39.1868	662.278	9.43212	6.35399	55.3743
	10.763	92.7142	39.3184	664.76	9.42829	6.35594	55.2623
	10.766	93.0031	39.4521	667.241	9.42445	6.35789	55.1524
	10.768	93.2898	39.5838	669.722	9.42062	6.36178	55.0404
	10.771	93.5703	39.7133	672.046	9.40338	6.35983	54.9305
	10.773	93.8319	39.8408	674.059	9.35357	6.3501	54.8264
	10.776	94.0956	39.9682	676.072	9.30567	6.34037	54.7204
	10.778	94.3572	40.0957	678.085	9.25585	6.33064	54.6163
	10.781	94.6272	40.2064	680.086	9.21179	6.31896	54.5181
	10.783	94.9077	40.2858	682.059	9.17922	6.2995	54.4317
	10.786	95.1903	40.3632	684.032	9.14473	6.28004	54.3454
	10.788	95.4707	40.4426	686.005	9.11216	6.26058	54.2609
	10.791	95.7407	40.5136	687.897	9.093	6.25085	54.1883
	10.793	95.9856	40.57	689.615	9.10066	6.25864	54.147
	10.796	96.2284	40.6264	691.336	9.11024	6.26837	54.1038
	10.798	96.4733	40.6829	693.056	9.11982	6.2781	54.0626
	10.801	96.7161	40.7351	694.724	9.13515	6.29172	53.986
	10.803	96.9484	40.7748	696.283	9.16389	6.31896	53.8348
	10.806	97.1828	40.8166	697.843	9.19263	6.34621	53.6836
	10.808	97.4151	40.8563	699.402	9.22328	6.37346	53.5344
	10.811	97.6223	40.9002	700.884	9.24819	6.39097	53.4225
	10.813	97.7688	40.9566	702.205	9.26352	6.38708	53.395
	10.816	97.9154	41.0109	703.526	9.27693	6.38124	53.3675
	10.818	98.0619	41.0673	704.845	9.29226	6.37735	53.34
	10.821	98.2042	41.1196	706.083	9.30375	6.37735	53.285
	10.823	98.3423	41.1676	707.134	9.30567	6.38902	53.1633
	10.826	98.4805	41.2178	708.186	9.30758	6.4007	53.0396
	10.828	98.6186	41.2658	709.237	9.30758	6.41432	52.9178
	10.831	98.7567	41.3118	710.24	9.3095	6.42211	52.8157
	10.833	98.8949	41.3515	711.131	9.30758	6.42016	52.7568
	10.836	99.033	41.3933	712.021	9.30758	6.41822	52.6979
	10.838	99.1712	41.433	712.91	9.30567	6.41822	52.639
	10.841	99.3093	41.4727	713.79	9.29992	6.41822	52.5605
	10.843	99.4474	41.5082	714.643	9.28459	6.426	52.4348
	10.846	99.5856	41.5458	715.497	9.26735	6.43184	52.3111
	10.848	99.7237	41.5813	716.35	9.25202	6.43962	52.1874
	10.851	99.8451	41.6148	717.097	9.23095	6.43573	52.0558
	10.853	99.9184	41.6461	717.59	9.19838	6.41238	51.9105
	10.856	99.9916	41.6775	718.083	9.16389	6.38902	51.7652
	10.858	100.067	41.7088	718.577	9.13132	6.36567	51.618
	10.861	100.121	41.7401	719.02	9.093	6.35205	51.4668
	10.863	100.132	41.7631	719.337	9.04127	6.35789	51.3018
	10.866	100.142	41.7882	719.657	8.99145	6.36372	51.1369
	10.868	100.153	41.8133	719.975	8.93972	6.36956	50.972
	10.871	100.153	41.8258	720.161	8.90524	6.37735	50.8051
	10.873	100.132	41.807	720.017	8.9129	6.39097	50.6323
	10.876	100.113	41.7861	719.87	8.92057	6.40654	50.4595
	10.878	100.092	41.7673	719.726	8.92823	6.42016	50.2886
	10.881	100.069	41.761	719.565	8.94356	6.42989	50.1414
	10.883	100.042	41.7882	719.365	8.97996	6.42989	50.055
	10.886	100.015	41.8154	719.162	9.01445	6.42989	49.9686
	10.888	99.9874	41.8425	718.961	9.05085	6.42989	49.8822
	10.891	99.9581	41.8593	718.754	9.08342	6.43184	49.8174
	10.893	99.933	41.8467	718.526	9.11216	6.43768	49.8115
	10.896	99.9058	41.8342	718.301	9.13898	6.44157	49.8056
	10.898	99.8786	41.8216	718.075	9.16772	6.44741	49.7978
	10.901	99.8472	41.8091	717.834	9.18305	6.45908	49.7801
	10.903	99.8012	41.8028	717.565	9.1658	6.48633	49.731
	10.906	99.753	41.7945	717.293	9.14856	6.51357	49.6839
	10.908	99.707	41.7882	717.023	9.13132	6.54277	49.6348
	10.911	99.6484	41.7673	716.674	9.10066	6.56806	49.5602
	10.913	99.5521	41.7088	716.116	9.03552	6.58558	49.4109
	10.916	99.4558	41.6524	715.558	8.9723	6.60309	49.2617
	10.918	99.3595	41.596	715.002	8.90907	6.62061	49.1144
	10.921	99.2549	41.5396	714.344	8.8401	6.63229	48.9691
	10.923	99.1272	41.4873	713.407	8.76346	6.6245	48.8317
	10.926	98.9995	41.4351	712.473	8.68682	6.61866	48.6962
	10.928	98.874	41.3828	711.536	8.61019	6.61088	48.5587
	10.931	98.7358	41.3327	710.56	8.54121	6.59336	48.4527
	10.933	98.5663	41.2825	709.465	8.49523	6.55055	48.4272
	10.936	98.3968	41.2345	708.372	8.44925	6.50774	48.4017
	10.938	98.2272	41.1843	707.278	8.40518	6.46492	48.3761
	10.941	98.0619	41.1342	706.152	8.37453	6.44157	48.3565
	10.943	97.9049	41.082	704.933	8.38794	6.47271	48.3526
	10.946	97.75	41.0276	703.712	8.40326	6.50384	48.3506
	10.948	97.5951	40.9754	702.494	8.41668	6.53498	48.3467
	10.951	97.4382	40.9231	701.317	8.432	6.56806	48.3192
	10.953	97.277	40.8772	700.259	8.44925	6.60699	48.223
	10.956	97.1179	40.8312	699.202	8.46649	6.64591	48.1248
	10.958	96.9568	40.7873	698.146	8.48373	6.68483	48.0266
	10.961	96.7914	40.7434	696.99	8.51056	6.73154	47.9088
	10.963	96.6009	40.7121	695.533	8.5642	6.7977	47.7262
	10.966	96.4126	40.6787	694.078	8.61785	6.86387	47.5436
	10.968	96.2242	40.6473	692.623	8.67149	6.93004	47.361
	10.971	96.0337	40.6055	691.156	8.71365	6.98842	47.1803
	10.973	95.837	40.5324	689.657	8.71939	7.01761	47.0016
	10.976	95.6423	40.4614	688.156	8.72514	7.0468	46.8249
	10.978	95.4456	40.3882	686.656	8.73089	7.07599	46.6482
	10.981	95.2489	40.3276	685.09	8.7328	7.10129	46.4813
	10.983	95.0458	40.3067	683.321	8.72514	7.11297	46.3517
	10.986	94.8407	40.2838	681.551	8.71748	7.1227	46.2221
	10.988	94.6377	40.2608	679.783	8.70981	7.13243	46.0925
	10.991	94.4284	40.2294	678.008	8.70215	7.14022	45.9688
[truncated: 3,607 more rows]

## Sheet: Fig 2A
	2µmol/kg						10µmol/kg						50µmol/kg
0.25
0.5	1295	1523	1490				4235	5102	3488				12546	11390	17752
1	1326	1469	1351				6616	5618	6285				20045	20980	19750
2	439	392	443				2485	2007	1777				14800	13957	8907
5	8.69	2.25	8.61				101	46.6	33.1				1391	1198	438
6
12													3.21	3.81	2.66

## Sheet: Fig 3A
		sal						myr						sal_contra						myr_contra
	Baseline von Frey (day 0)	1.4	1.4	2	1	1.4		1.4	1	1.4	1	1.4	1.4	1.4	1.4	2	1.4	1.4		2	1.4	2	1.4	1	2
	Before drug adm. von Frey (day 2)	0.16	0.16	0.6	0.07	0.16		0.16	0.4	0.16	0.16	0.16	0.16	1.4	1	1.4	1.4	1.4		1	1.4	1.4	1	1.4	2
	1 hr post drug adm. (day 2)	0.16	0.4	0.16	0.07	0.07		0.4	2	1	0.6	0.16	2	1.4	1.4	1.4	2	1.4		1.4	1.4	1.4	1.4	1.4	2
	5 hrs post drug adm. (day 2)	0.16	0.4	0.16	0.07	0.4		0.16	1	1.4	0.16	0.16	2	2	2	1	2	1.4		1.4	1	2	1.4	1	2
	24 hrs post drug adm. (day 2)	0.4	0.16	0.4	0.07	0.16		0.16	0.16	0.4	0.16	0.16	0.4	1	2	1	1.4	2		1	2	2	1	1.4	2

## Sheet: Fig 3B
	saline_saline						CFA_saline						CFA_myr						contra: saline_saline						contra: CFA_saline						contra: CFA_myr
baseline before CFA	1	1.4	1.4	2			1	1.4	1.4	1.4	1.4		1.4	2	1.4	1.4	1.4	2	1	1	2	2			1.4	2	1	2	1		1.4	2	2	1	1.4	2
baseline day 2 after CFA	1	1.4	1.4	1.4			0.16	0.16	0.16	0.4	0.16		0.16	0.16	0.16	0.07	0.16	0.6	1.4	1	1	2			2	1	1	1	1		1	1.4	1	1.4	1	2
1 hr post sal/myr injection on day 2	1	1.4	2	2			0.16	0.16	0.4	0.4	0.16		0.4	1.4	2	1	1	2	1	1.4	1.4	2			2	1.4	1	1.4	2		1	2	2	1	1	2
5 hrs post sal/myr injection on day 2	1.4	1.4	1	1.4			0.16	0.16	0.4	0.16	0.16		0.6	0.4	1	0.16	0.4	0.16	1	1.4	1.4	1.4			1.4	1	1.4	1.4	1		1	1.4	1.4	1	1	1.4
24 hrs post sal/myr injection on day 2	1.4	1.4	2	1			0.4	0.16	0.16	0.4	0.07		0.07	0.16	0.4	0.16	0.4	0.4	1	1.4	2	1.4			2	1	1.4	1.4	1.4		1.4	2	2	1	1.4	2
262 hrs post sal/myr injection on day 2	1	2	1	2			1.4	0.6	1	1.4	1.4		1	1.4	1.4	0.6	1.4	1	1	1.4	2	2			1.4	1.4	1.4	2	1.4		1	2	1.4	2	1.4	1.4

## Sheet: Fig 3C
		50							10							2						50_contra						10_contra							2_contra
baseline before CFA		2	1.4	2	1.4	1			1.4	1.4	1.4	1.4	2	1		1.4	1	2	1.4	1.4		1	1.4	2	1.4	1		1.4	1.4	1.4	2	1	1.4		1.4	2	1.4	1.4	1
baseline day 2 after CFA		0.07	0.4	0.16	0.16	0.16			0.16	0.16	0.4	0.16	0.4	0.07		0.16	0.16	0.4	0.16	0.16		1.4	1.4	2	1	2		1.4	1.4	2	1	1.4	1		1.4	1.4	1.4	1.4	1.4
1 hr post sal/myr injection on day 2		1.4	0.6	1.4	0.6	1.4			1	0.6	0.4	0.6	1.4	0.16		0.6	0.16	1	1.4	0.4		1.4	1.4	1.4	2	1.4		1.4	2	1.4	1.4	1.4	2		2	2	2	1.4	2
5 hrs post sal/myr injection on day 2		0.6	1	1	0.6	0.4			0.16	0.6	0.16	0.6	1.4	0.6		0.4	0.16	0.6	0.16	0.16		2	2	1.4	1.4	2		1	1	1.4	1.4	1.4	1.4		1.4	1.4	1.4	1	1
24 hrs post sal/myr injection on day 2		0.07	0.16	0.4	0.4	0.4			0.4	0.16	0.16	0.16	0.16	0.16		0.16	0.16	0.6	0.4	0.16		1.4	2	1.4	1	1.4		1.4	1	2	1	1.4	1.4		1.4	1.4	1.4	1.4	1.4
262 hrs post sal/myr injection on day 2

## Sheet: Fig 3E
	mPD5_contra						mPD5						PBS_contra						PBS
BL	15.5	7.27	10.1	11.87	13.63	12.95	13.1	15.53	7.93	18.5	17.7	6.9	12.1	16.77	18.93	19.8	15.47	16.87	11.6	16.07	15.73	21.33	12.43	13.3
BL	15.2	9.27	14.9	20.83	11.43	12.27	7.16667	4.46667	5.36667	3.56667	4.3	5.66667	14.7	11.83	13.73	15.27	11.97	7.2	4.9	6.46667	6.1	3.26667	2.26667	3.3
1	10.93	8.17	12.67	7.53	10.3	14.03	15.83	12.17	11.77	8.4	16.3	10.87	14.67	13.07	9.8	15.73	7.83	9.13	5.93	4.1	2.93	8.53	6.93	6.17
5	15.97	9.47	12.27	10.97	14.37	8.3	9.77	6.33	4.77	10.8	9.77	5.13	15.4	17.37	13.63	14.63	15.07	9.77	10.57	3.63	8.53	6.27	2.3	3.57
21	15.23	12.33	19.73	9.13	7.03	15.57	3.3	2.37	11.83	6.3	9.13	2.77	12.93	7.3	6.73	10.53	12.6	7.5	1.43	6.2	4.03	7.23	5.07	1.7

## Sheet: Fig 3F
saline	PBS	mPD5
9	7	10
9	10	9
7	10	11
8	2	11
7	1	4
11	5	5
12	3	6
11	9	9
11	5	10
12	8	11
9	6	7
8	0	10

## Sheet: Fig 3G
saline	PBS	mPD5
119.298	0	143.859
78.9473	15.7895	0
185.965	49.1228	0
66.6667	21.0526	156.14
128.07	10.5263	28.0701
21.0526		63.1578
85.7657	33.7011	105.738
51.9887	41.147	52.6613
204.751	39.5305	140.768
190.234	125.031	68.9703
49.2711	23.1234	55.3027
17.9887		160.227

## Sheet: Fig 3I
PBS	mPD5
1.0376	1.4664
0.967243	0.990986
0.942491	1.19914
1.05267	1.80179
1.20373	0.848747
1.10696	1.09232
0.814522	1.42489
0.875891	1.04323
0.748907	0.943156
1.24999	1.1179
1.15609	0.895325
1.07896	1.38879
1.23455
0.70658
0.823823

[truncated: 35 more sheets: Fig 3J, Fig 4A, Fig 4B, Fig 4C, Fig 4D, Fig 4E, Fig 5B, Fig 5C, Fig 5D, Fig 5E, Fig 5F, Fig 6A, Fig 6B, Fig 6D, Fig 6E, Fig 6F, Fig 6I, Fig 6J, Fig 6K, Fig 6L …]
